# Supplementary material for: Evolution of the avian β-defensin and cathelicidin genes
Source: BMC Evol Biol. 2015 Sep 15;15:188. doi: 10.1186/s12862-015-0465-3 (PMC4571063; doi:10.1186/s12862-015-0465-3)
Supplement: Additional file 1: — List of annotated β-defensin and cathelicidin genes in 53 avian species with scaffold and coordinates information. (XLSX 47 kb) [file 12862_2015_465_MOESM1_ESM.xlsx]

## Sheet: Sheet1
Species	Abbreviation	Gene	Scaffold/Chromosome	Coordinates		Strand
Acanthisitta chloris	ACACH	AvBD1.1	scaffold17626	8356	9424	+
	ACACH	AvBD1.2	Scaffold40100	342	470	+
	ACACH	AvBD2	scaffold17626	1279	2093	+
	ACACH	AvBD3.1	scaffold27119	7508	8424	-
	ACACH	AvBD3.2	scaffold27119	3964	4241	-
	ACACH	AvBD3.3	scaffold33173	3242	3352	-
	ACACH	AvBD3.4	C16128808	185	286	-
	ACACH	AvBD3.5	scaffold4090	29347	30271	+
	ACACH	AvBD4	scaffold4090	18688	21442	+
	ACACH	AvBD5	scaffold4090	25186	26157	+
	ACACH	AvBD7	scaffold6473	3916	4458	-
	ACACH	AvBD8	scaffold10958	8407	10158	-
	ACACH	AvBD10	C16426556	503	893	+
	ACACH	AvBD11_pseudo	scaffold6977	33286	34495	-
	ACACH	AvBD12	scaffold6977	29583	30432	-
	ACACH	AvBD13	scaffold6977	22276	23036	-
	ACACH	CATHL2	scaffold30554	296	1249	+
Amazona vittata	AMAVI	AvBD1.1	scaffold34516	9572	10231	+
	AMAVI	AvBD1.2	scaffold34516	3558	4641	+
	AMAVI	AvBD2	scaffold34516	17642	19338	-
	AMAVI	AvBD3	scaffold34786	224	1866	-
	AMAVI	AvBD4	scaffold34786	10785	13173	-
	AMAVI	AvBD5	scaffold34786	5625	6525	-
	AMAVI	AvBD8	scaffold34516	29881	31366	+
	AMAVI	AvBD9	scaffold AOCU01069359	601	1449	-
	AMAVI	AvBD10	scaffold67953	11952	13284	+
	AMAVI	AvBD11	scaffold AOCU01066511	996	3263	+
	AMAVI	AvBD12	scaffold AOCU01111748	2215	2355	-
	AMAVI	AvBD13	scaffold AOCU01090610	593	699	+
	AMAVI	CATHL2	scaffold54147	9604	10658	+
	AMAVI	CATHL3	scaffold54147	11711	12576	-
	AMAVI	CATHB1	scaffold42689	3769	4789	+
Anas platyrhynchos	ANAPL	AvBD1	scaffold1974	116013	117844	-
	ANAPL	AvBD2	scaffold1974	111638	112635	+
	ANAPL	AvBD3.1	scaffold1974	122202	123389	-
	ANAPL	AvBD3.2	MRNA/est
	ANAPL	AvBD3.3	C18095819	21	129	-
	ANAPL	AvBD3.4	scaffold7221	1606	2346	+
	ANAPL	AvBD3.5	scaffold277	884	1965	-
	ANAPL	AvBD3.6	scaffold277	4030	5123	-
	ANAPL	AvBD4	scaffold277	10553	10817	-
	ANAPL	AvBD5	scaffold277	6740	7774	-
	ANAPL	AvBD7	scaffold1974	105819	106943	+
	ANAPL	AvBD8	scaffold1974	99409	100896	-
	ANAPL	AvBD9	scaffold1974	94526	96095	+
	ANAPL	AvBD10	scaffold1974	86068	86503	+
	ANAPL	AvBD11	scaffold1974	63130	65532	-
	ANAPL	AvBD12	scaffold1974	57518	58188	-
	ANAPL	AvBd13	scaffold1974	50832	51892	-
	ANAPL	AvBD14	scaffold277	18789	19123	-
	ANAPL	CATHL2	scaffold1067	14	3091	-
Apaloderma vittatum	APAVI	AvBD1	scaffold11065	6132	7203	+
	APAVI	AvBD2	scaffold11065	12072	12580	-
	APAVI	AvBD3.1	scaffold11065	826	1476	+
	APAVI	AvBD3.2	scaffold4205	11950	13235	+
	APAVI	AvBD5	scaffold4205	7128	7991	+
	APAVI	AvBD7	scaffold11065	19837	20146	-
	APAVI	AvBD8	scaffold33884	1269	2313	+
	APAVI	AvBD9	scaffold33884	7533	10143	-
	APAVI	AvBD10	scaffold7583	14739	15180	+
	APAVI	AvBD11	scaffold2578	25231	26757	-
	APAVI	AvBD12	scaffold2578	12783	14132	-
	APAVI	AvBD13	scaffold2578	4067	5183	-
Aptenodytes forsteri	APTFO	AvBD1	Scaffold57	1126078	1127590	-
	APTFO	AvBD2	Scaffold57	1118154	1119006	+
	APTFO	AvBD3	Scaffold57	1131613	1132580	-
	APTFO	AvBD4	Scaffold57	1143339	1145670	-
	APTFO	AvBD5	Scaffold57	1136835	1137611	-
	APTFO	AvBD7	Scaffold57	1109484	1109808	+
	APTFO	AvBD8	Scaffold57	1097650	1098203	-
	APTFO	AvBD9	Scaffold57	1090488	1092873	+
	APTFO	AvBD10	Scaffold57	1081032	1081482	+
	APTFO	AvBD11	Scaffold57	1036517	1037650	-
	APTFO	AvBD12	Scaffold57	1024569	1025379	-
	APTFO	AvBD13	Scaffold57	1015669	1017019	-
	APTFO	AvBD14	Scaffold57	1154887	1155442	-
	APTFO	CATHB1	Scaffold428	144784	145820	-
Balearica regulorum gibbericeps	BALRE	AvBD1	scaffold6952	2298	2855	-
	BALRE	AvBD2	scaffold14659	9554	10389	+
	BALRE	AvBD3.1	scaffold749	3526	4452	+
	BALRE	AvBD3.2	scaffold34709	13548	15045	+
	BALRE	AvBD4	scaffold34709	1884	4161	+
	BALRE	AvBD5	scaffold34709	9010	9784	+
	BALRE	AvBD7	scaffold14659	1708	2034	+
	BALRE	AvBD8	scaffold10318	301	841	-
	BALRE	AvBD10	scaffold7199	14558	15008	-
	BALRE	AvBD11	scaffold39821	9836	11017	+
	BALRE	AvBD12	scaffold2477	1568	2379	+
	BALRE	AvBD13	scaffold2477	9563	10863	+
	BALRE	AvBD14	scaffold2510	4362	4916	-
Buceros rhinoceros silvestris	BUCRH	AvBD1	scaffold12082	9084	9633	+
	BUCRH	AvBD2	scaffold45083	5429	6259	-
	BUCRH	AvBD4	scaffold10755	275	404	-
	BUCRH	AvBD5	scaffold12082	2902	3691	+
	BUCRH	AvBD7	scaffold4626	2684	2993	-
	BUCRH	AvBD8	scaffold36279	4408	5159	+
	BUCRH	AvBD9	scaffold44157	727	3046	-
	BUCRH	AvBD10	scaffold6682	2563	3006	-
	BUCRH	AvBD11	scaffold15394	3993	5256	+
	BUCRH	AvBD13	scaffold11681	8114	9635	-
	BUCRH	AvBD14	scaffold1790	4487	5026	-
	BUCRH	CATHL3	scaffold31221	558	1619	+
Calypte anna	CALAN	AvBD1	scaffold413	160682	162522	-
	CALAN	AvBD2	scaffold413	155501	156354	+
	CALAN	AvBD4	scaffold127	7379	10367	-
	CALAN	AvBD5	scaffold127	558	1305	-
	CALAN	AvBD8	scaffold413	142278	142412	-
	CALAN	AvBD9	scaffold413	134529	137646	+
	CALAN	AvBD10	scaffold413	123880	124496	+
	CALAN	AvBD12	scaffold413	97733	98533	-
	CALAN	AvBD13	scaffold413	87484	89546	-
	CALAN	AvBD14	scaffold127	16262	16375	-
Caprimulgus carolinensis	CAPCA	AvBD1.1	C12823810	223	351	-
	CAPCA	AvBD1.2	scaffold28603	2435	3226	-
	CAPCA	AvBD2	scaffold17077	17461	18302	+
	CAPCA	AvBD3	scaffold46829	1665	3571	-
	CAPCA	AvBD4	scaffold3221	7574	9990	+
	CAPCA	AvBD5	scaffold46829	8648	9433	-
	CAPCA	AvBD7	scaffold17077	11139	11452	+
	CAPCA	AvBD8	scaffold17077	4199	5510	-
	CAPCA	AvBD10	scaffold22888	13261	13795	-
	CAPCA	AvBD11	scaffold34526	1696	2846	+
	CAPCA	AvBD12	scaffold34526	8929	9715	+
	CAPCA	AvBD13	scaffold35347	564	1913	+
	CAPCA	AvBD14	scaffold18369	1952	2512	-
	CAPCA	CATHB1	contig50594	161	1466	-
Cariama cristata	CARCR	AvBD1.1	scaffold3317	5387	6333	+
	CARCR	AvBD1.2	scaffold3317	901	1449	+
	CARCR	AvBD2	scaffold3317	12208	13066	-
	CARCR	AvBD3	scaffold19797	165	274	+
	CARCR	AvBD4	scaffold10545	10092	12395	+
	CARCR	AvBD5	scaffold10545	17230	18001	+
	CARCR	AvBD7	scaffold3317	22048	22370	-
	CARCR	AvBD8	scaffold3317	31588	32137	+
	CARCR	AvBD9	scaffold3317	35934	38181	-
	CARCR	AvBD10	scaffold3317	46467	46901	-
	CARCR	AvBD11	scaffold10453	35394	37115	-
	CARCR	AvBD12	scaffold10453	31367	32172	-
	CARCR	AvBD13	scaffold10453	22898	24237	-
Cathartes aura	CATAU	AvBD1	scaffold25542	7957	8902	+
	CATAU	AvBD2	scaffold17157	2448	3294	-
	CATAU	AvBD5	scaffold14986	18960	19919	+
	CATAU	AvBD8	scaffold56196	30157	30291	-
	CATAU	AvBD10	scaffold56196	14833	15280	+
	CATAU	AvBD11	scaffold11987	12250	13394	+
	CATAU	AvBD12	scaffold11987	21995	22803	+
	CATAU	AvBD13	scaffold11987	30181	31513	+
Chaetura pelagica	CHAPE	AvBD1	scaffold107	3679110	3680354	-
	CHAPE	AvBD2	scaffold107	3673958	3674871	+
	CHAPE	AvBD3.1	scaffold107	3682775	3684260	-
	CHAPE	AvBD3.2	scaffold107	3688026	3688136	-
	CHAPE	AvBD3.3	scaffold107	3688517	3688627	-
	CHAPE	AvBD4	scaffold99	20213	21357	-
	CHAPE	AvBD5	scaffold99	12188	12964	-
	CHAPE	AvBD8	scaffold107	3660931	3661501	-
	CHAPE	AvBD9	scaffold107	3654868	3657333	+
	CHAPE	AvBD10	scaffold107	3644047	3644756	+
	CHAPE	AvBD12	scaffold107	3618215	3618793	-
	CHAPE	AvBD13	scaffold107	3609500	3611105	-
	CHAPE	AvBD14	scaffold99	26425	26804	-
Charadrius vociferus	CHAVO	AvBD1.1	scaffold36	14871	15681	+
	CHAVO	AvBD1.2	scaffold36	9881	10963	+
	CHAVO	AvBD1.3	scaffold1659	1245	1805	-
	CHAVO	AvBD2	scaffold36	21364	22222	-
	CHAVO	AvBD3.1	scaffold36	3478	5632	+
	CHAVO	AvBD3.2	scaffold1659	3564	4898	-
	CHAVO	AvBD5	scaffold1659	7874	8665	-
	CHAVO	AvBD7	scaffold36	29715	30126	-
	CHAVO	AvBD8	scaffold36	40158	40791	+
	CHAVO	AvBD9	scaffold36	45095	47477	-
	CHAVO	AvBD10	scaffold36	56751	57191	-
	CHAVO	AvBD11	scaffold36	93978	95218	+
	CHAVO	AvBD12	scaffold36	99886	100757	+
	CHAVO	AvBD13	scaffold36	109654	111031	+
	CHAVO	AvBD14	scaffold1659	25560	26107	-
	CHAVO	CATHL2	scaffold277	23116	25171	-
	CHAVO	CATHL3	scaffold277	20949	21688	+
	CHAVO	CATHB1	scaffold277	19424	20519	+
Chlamydotis undulata	CHLUN	AvBD1.1	scaffold1287	53119	54052	-
	CHLUN	AvBD1.2	scaffold36818	1850	2387	+
	CHLUN	AvBD2	scaffold1287	44773	45558	+
	CHLUN	AvBD3	scaffold19662	2548	4188	-
	CHLUN	AvBD5	scaffold22289	478	1239	-
	CHLUN	AvBD7	scaffold1287	37035	37357	+
	CHLUN	AvBD8	scaffold1287	28230	27611	-
	CHLUN	AvBD9	scaffold1287	21305	23554	+
	CHLUN	AvBD10	scaffold1287	12717	13166	+
	CHLUN	AvBD11	scaffold22385	17369	18562	-
	CHLUN	AvBD12	scaffold22385	7987	8778	-
Columba livia	COLLI	AvBD1	scaffold786	22648	24142	+
	COLLI	AvBD2	scaffold786	28728	31472	-
	COLLI	AvBD3.1	scaffold786	11015	12946	+
	COLLI	AvBD3.2	scaffold786	5855	7408	+
	COLLI	AvBD4	scaffold119	158616	161821	+
	COLLI	AvBD5	scaffold786	769	1999	+
	COLLI	AvBD7	scaffold786	37007	37313	-
	COLLI	AvBD8	scaffold786	47926	48560	+
	COLLI	AvBD9	scaffold786	52555	54918	-
	COLLI	AvBD10	scaffold786	63871	64317	-
	COLLI	AvBD11	scaffold786	87977	90544	+
	COLLI	AvBD12	scaffold786	95437	96236	+
	COLLI	AvBD13	scaffold786	104649	106045	+
	COLLI	CATHL2	scaffold517 33.1	1909088	1911029	+
	COLLI	CATHL3	scaffold517 33.1	1911888	1912635	-
	COLLI	CATHB1	scaffold517 33.1	1913023	1913882	-
Colius striatus	COLST	AvBD1	scaffold9350	55733	56324	-
	COLST	AvBD2	scaffold9350	44372	45219	+
	COLST	AvBD3	scaffold9350	50446	51321	-
	COLST	AvBD4	scaffold9350	67884	70568	-
	COLST	AvBD5	scaffold9350	62156	63171	-
	COLST	AvBD7	scaffold9350	36592	36985	+
	COLST	AvBD8	scaffold9350	26582	27209	-
	COLST	AvBD9	scaffold9350	20250	22607	+
	COLST	AvBD10	scaffold9350	10906	11353	+
	COLST	AvBD11	scaffold23417	16912	18067	+
	COLST	AvBD12	scaffold9760	2375	2972	+
Colinus virginianus	COLVI	AvBD1	2879	22778	23640	-
	COLVI	AvBD2	2879	19770	21471	+
	COLVI	AvBD3	2879	27095	28332	-
	COLVI	AvBD4	2879	35703	36855	-
	COLVI	AvBD5	2879	32119	32956	-
	COLVI	AvBD7	2879	14500	15134	+
	COLVI	AvBD8	2879	10439	10897	-
	COLVI	AvBD9	2879	5555	7802	+
	COLVI	AvBD10	82335	878	1329	+
	COLVI	AvBD11	1587	75764	77687	-
	COLVI	AvBD12	1587	70607	71201	-
	COLVI	AvBD13	1587	59958	64313	-
	COLVI	AvBD14	38751	1060	1445	-
	COLVI	CATHL2	13390	638	1148	-
Corvus brachyrhynchos	CORBR	AvBD1.1	scaffold203	264	391	-
	CORBR	AvBD1.2	scaffold116	16479057	16479600	+
	CORBR	AvBD2	scaffold203	4044	4574	-
	CORBR	AvBD3.1	scaffold116	16487495	16487749	+
	CORBR	AvBD3.3	scaffold116	16481908	16484117	+
	CORBR	AvBD3.4	scaffold116	16475010	16475975	+
	CORBR	AvBD3.5	scaffold116	16471104	16472030	+
	CORBR	AvBD3.6	scaffold116	16465870	16466458	+
	CORBR	AvBD4	scaffold116	16455695	16458332	+
	CORBR	AvBD5	scaffold116	16461907	16462679	+
	CORBR	AvBD7	scaffold203	10241	10512	-
	CORBR	AvBD8	scaffold203	16910	17703	+
	CORBR	AvBD9	scaffold203	21365	23795	-
	CORBR	AvBD10	scaffold203	32232	32676	-
	CORBR	AvBD11	scaffold203	52863	54243	+
Cuculus canorus	CUCCA	AvBD1.1	scaffold339	235725	236654	-
	CUCCA	AvBD1.2	C22938613	172	300	-
	CUCCA	AvBD2	scaffold339	232259	233100	+
	CUCCA	AvBD3.1	scaffold339	241518	241945	-
	CUCCA	AvBD3.2	scaffold339	246427	247626	-
	CUCCA	AvBD4	scaffold339	257460	259633	-
	CUCCA	AvBD5	scaffold339	253373	254133	-
	CUCCA	AvBD7	scaffold339	225476	225792	+
	CUCCA	AvBD8	scaffold339	217361	217897	-
	CUCCA	AvBD9	scaffold339	211103	213070	+
	CUCCA	AvBD10	scaffold339	204394	204820	+
	CUCCA	AvBD11	scaffold55	4979906	4980996	+
	CUCCA	AvBD12	scaffold55	4987341	4988143	+
	CUCCA	AvBD13	scaffold55	4994364	4994945	+
	CUCCA	AvBD14	scaffold339	267005	267541	-
	CUCCA	CATHL2	scaffold412	1147802	1149071	+
	CUCCA	CATHL3	scaffold412	1151962	1152460	-
	CUCCA	CATHB1	scaffold412	1149797	1155565	-
Egretta garzetta	EGRGA	AvBD2	scaffold325	2529052	2529337	+
	EGRGA	AvBD3	scaffold628	386297	387256	+
	EGRGA	AvBD5	C8442125	674	805	-
	EGRGA	AvBD7	scaffold325	2520883	2521179	+
	EGRGA	AvBD8	scaffold325	2511570	2512168	-
	EGRGA	AvBD9	scaffold325	2505321	2507775	+
	EGRGA	AvBD10	scaffold325	2495452	2495903	+
	EGRGA	AvBD11	scaffold325	2453160	2454344	-
	EGRGA	AvBD12	scaffold325	2441135	2442222	-
Eurypyga helias	EURHE	AvBD1	C15261971	93	221	-
	EURHE	AvBD2	scaffold9201	29770	30558	+
	EURHE	AvBD3	scaffold11340	4676	6187	-
	EURHE	AvBD4	scaffold11340	16139	18453	-
	EURHE	AvBD5	scaffold11340	10816	11590	-
	EURHE	AvBD7	scaffold9201	21807	22280	+
	EURHE	AvBD8	scaffold9201	13411	14036	-
	EURHE	AvBD9	scaffold9201	6657	9198	+
	EURHE	AvBD10	scaffold7933	10999	11437	+
	EURHE	AvBD11	scaffold39992	16691	18056	-
	EURHE	AvBD12	scaffold39992	10930	11877	-
	EURHE	AvBD13	scaffold39992	2340	3685	-
Falco cherrug	FALCH	AvBD1.1	scaffold225	16591	17996	-
	FALCH	AvBD1.2	scaffold225	22210	23301	-
	FALCH	AvBD1.3	scaffold225	33011	34245	-
	FALCH	AvBD2	scaffold225	9866	11412	+
	FALCH	AvBD3	scaffold225	28131	29890	-
	FALCH	AvBD4	scaffold225	44380	47001	-
	FALCH	AvBD5	scaffold225	38093	39072	-
	FALCH	AvBD7	scaffold225	1715	1876	+
	FALCH	AvBD8	scaffold184	4477830	4478353	+
	FALCH	AvBD9	scaffold184	4481037	4486068	-
	FALCH	AvBD10	scaffold184	4493387	4495984	-
	FALCH	AvBD11	scaffold184	4528787	4531081	+
	FALCH	AvBD12	scaffold184	4539462	4540267	+
	FALCH	AvBD13	scaffold184	4547569	4548881	+
	FALCH	CATHL2	scaffold20_1	17375355	17377319	+
	FALCH	CATHL3_pseudo	scaffold20_1	17378467	17378172	-
	FALCH	CATHB1	scaffold20_1	17378911	17379960	-
Falco peregrinus	FALPE	AvBD1.1	scaffold634	4932	6337	+
	FALPE	AvBD1.2	scaffold634	2	640	+
	FALPE	AvBD2	scaffold634	11517	13063	-
	FALPE	AvBD3	scaffold1313	2664	4433	-
	FALPE	AvBD4	scaffold236	8564	11038	-
	FALPE	AvBD5	scaffold236	2267	3246	-
	FALPE	AvBD7	scaffold634	20819	20970	-
	FALPE	AvBD8	scaffold312	1848056	1849580	+
	FALPE	AvBD9	scaffold312	1851261	1856335	-
	FALPE	AvBD10	scaffold312	1863657	1866254	-
	FALPE	AvBD11	scaffold312	1898658	1900935	+
	FALPE	AvBD12	scaffold312	1909282	1910090	+
	FALPE	AvBD13	scaffold312	1917449	1918764	+
	FALPE	CATHL2	scaffold86_1	2691637	2693613	+
	FALPE	CATHL3_pseudo	scaffold86_1	2694722	2694838	-
	FALPE	CATHB1	scaffold86_1	2695205	2696317	-
Ficedula albicollis	FICAL	AvBD1.1	Chr.3	113640075	113641498	-
	FICAL	AvBD1.2	N00877	290	1564	+
	FICAL	AvBD2	Chr.3	113645577	113646549	-
	FICAL	AvBD3.1	Chr.3	113636474	113637109	-
	FICAL	AvBD3.2	N00877	4643	6912	+
	FICAL	AvBD3.3	N00877	9547	11731	+
	FICAL	AvBD3.4	N00912	10524	11230	-
	FICAL	AvBD3.5	Chr.3	113607253	113607362	+
	FICAL	AvBD3.6	Chr.3	113599690	113600295	+
	FICAL	AvBD4	Chr.3	113586526	113588958	+
	FICAL	AvBD5	Chr.3	113592751	113594684	+
	FICAL	AvBD7	Chr.3	113652715	113653211	-
	FICAL	AvBD8	Chr.3	113659756	113663950	+
	FICAL	AvBD9	Chr.3	113666378	113668963	-
	FICAL	AvBD10	Chr.3	113675670	113677948	-
	FICAL	AvBD11	Chr.3	113699289	113701528	+
	FICAL	AvBD12	Chr.3	113703462	113704194	+
	FICAL	AvBD13	Chr.3	113711226	113713214	+
	FICAL	CATHB1	N00230	205748	212221	-
Fulmarus glacialis	FULGL	AvBD1.1	scaffold7334	53019	53138	-
	FULGL	AvBD1.2	scaffold2035	3909	4446	+
	FULGL	AvBD2	scaffold7334	47673	48528	+
	FULGL	AvBD3	scaffold2034	23698	25199	+
	FULGL	AvBD4	scaffold2034	11330	13640	+
	FULGL	AvBD5	scaffold2034	18725	19508	+
	FULGL	AvBD7	scaffold7334	39763	40087	+
	FULGL	AvBD8	scaffold7334	30340	30986	-
	FULGL	AvBD9	scaffold7334	24945	25713	+
	FULGL	AvBD10	scaffold7334	15944	16391	+
	FULGL	AvBD11	scaffold13091	12422	13625	+
	FULGL	AvBD12	scaffold13091	21912	22721	+
	FULGL	AvBD14	scaffold2034	2740	3291	+
Gallus gallus	GALGA	AvBD1	Chr.3	107083700	107086143	-
	GALGA	AvBD2	Chr.3	107081012	107082273	+
	GALGA	AvBD3	Chr.3	107088312	107090857	-
	GALGA	AvBD4	Chr.3	107097384	107099252	-
	GALGA	AvBD5	Chr.3	107093862	107094859	-
	GALGA	AvBD6	Chr.3	107074129	107075305	+
	GALGA	AvBD7	Chr.3	107069509	107071114	+
	GALGA	AvBD8	Chr.3	107064424	107067093	-
	GALGA	AvBD9	Chr.3	107060378	107063435	+
	GALGA	AvBD10	Chr.3	107053577	107056194	+
	GALGA	AvBD11	Chr.3	107032659	107035277	-
	GALGA	AvBD12	Chr.3	107028996	107029891	-
	GALGA	AvBD13	Chr.3	107019512	107024037	-
	GALGA	AvBD14	Chr.3	107103314	107103845	-
	GALGA	CATHL1	Chr.2	3986412	3987898	-
	GALGA	CATHL2	Chr.2	3982185	3983950	-
	GALGA	CATHL3	Chr.2	3980275	3981448	+
	GALGA	CATHB1	Chr.2	3984171	3985312	-
Gavia stellata	GAVST	AvBD1	scaffold4035	3121	4052	+
	GAVST	AvBD2	scaffold10485	2727	3561	-
	GAVST	AvBD3	scaffold10607	1168	2377	+
	GAVST	AvBD4	scaffold4094	11072	13406	+
	GAVST	AvBD5	scaffold4094	18041	18931	+
	GAVST	AvBD7	scaffold10485	11154	11476	-
	GAVST	AvBD8	scaffold10485	20073	20672	+
	GAVST	AvBD9	scaffold10485	24627	27007	-
	GAVST	AvBD10	scaffold10485	35371	35821	-
	GAVST	AvBD11	scaffold41858	3088	4280	+
	GAVST	AvBD12	scaffold41858	13896	14697	+
	GAVST	AvBD13	scaffold41858	21937	23286	+
	GAVST	AvBD14	scaffold4094	2483	2981	+
Geospiza fortis	GEOFO	AvBD1.1	Scaffold JH739967	2209579	2210138	-
	GEOFO	AvBD1.2	Scaffold JH739967	2187982	2188987	-
	GEOFO	AvBD1.3	Scaffold JH739967	2165069	2166096	+
	GEOFO	AvBD2	Scaffold JH739967	2212942	2213497	-
	GEOFO	AvBD3.1	Scaffold JH739967	2199577	2200441	-
	GEOFO	AvBD3.2	Scaffold JH739967	2196155	2197239	-
	GEOFO	AvBD3.3	Scaffold JH739967	2191409	2192505	-
	GEOFO	AvBD3.4	Scaffold JH739967	2185271	2185980	-
	GEOFO	AvBD3.5	Scaffold JH739967	2178504	2179415	-
	GEOFO	AvBD3.6	Scaffold JH739967	2167688	2168389	+
	GEOFO	AvBD3.7	Scaffold JH739967	2157987	2159433	+
	GEOFO	AvBD3.8	Scaffold JH739967	2153507	2155429	+
	GEOFO	AvBD3.9	Scaffold JH739967	2146002	2146605	+
	GEOFO	AvBD4	Scaffold JH739967	2135684	2137534	+
	GEOFO	AvBD5	Scaffold JH739967	2142134	2143027	+
	GEOFO	AvBD7	Scaffold JH739967	2219878	2220393	-
	GEOFO	AvBD8	Scaffold JH739967	2227356	2229206	+
	GEOFO	AvBD9	Scaffold JH739967	2230939	2234243	-
	GEOFO	AvBD10	Scaffold JH739967	2241991	2243300	-
	GEOFO	AvBD11	Scaffold JH739967	2264723	2267674	+
	GEOFO	AvBD12	Scaffold JH739967	2269318	2270054	+
	GEOFO	AvBD13	Scaffold JH739967	2276362	2278288	+
	GEOFO	CATHB1	scaffold178	1070219	1071017	-
Haliaeetus albicilla	HALAL	AvBD2	scaffold32872	2919	3774	-
	HALAL	AvBD3	scaffold11103	20105	21069	+
	HALAL	AvBD4	scaffold11103	8966	11218	+
	HALAL	AvBD5	scaffold11103	16506	17290	+
	HALAL	AvBD7	scaffold32872	11343	11665	-
	HALAL	AvBD8	scaffold32872	18839	19457	+
	HALAL	AvBD10	scaffold32872	33343	33777	-
	HALAL	AvBD11	Scaffold31631	6696	7924	+
	HALAL	AvBD12	Scaffold31631	12535	13346	+
	HALAL	AvBD14	scaffold11103	2156	2714	+
Leptosomus discolor	LEPDI	AvBD3	scaffold36903	1478	3486	-
	LEPDI	AvBD4	scaffold12412	9280	11675	-
	LEPDI	AvBD5	scaffold12412	3074	3797	-
	LEPDI	AvBD7	scaffold5346	977	1277	-
	LEPDI	AvBD8	scaffold5346	10082	10710	+
	LEPDI	AvBD10	scaffold12739	2980	3429	+
	LEPDI	AvBD11	scaffold18672	5699	6890	+
	LEPDI	AvBD12	scaffold18672	17294	18084	+
	LEPDI	AvBD13	scaffold18672	25265	26046	+
	LEPDI	AvBD14	scaffold12412	22797	23338	-
Manacus vitellinus	MANVI	AvBD1	scaffold961	22271	22827	-
	MANVI	AvBD2	scaffold961	25803	25922	-
	MANVI	AvBD3.1	scaffold961	17800	18784	-
	MANVI	AvBD3.2	scaffold961	14434	15404	-
	MANVI	AvBD3.3	scaffold961	6968	7913	-
	MANVI	AvBD3.4	scaffold961	3014	3293	-
	MANVI	AvBD3.5	scaffold961	175	285	-
	MANVI	AvBD3.6	scaffold114	2564474	2564584	+
	MANVI	AvBD3.7	scaffold114	2560437	2561038	+
	MANVI	AvBD4	scaffold114	2549861	2552549	+
	MANVI	AvBD5	scaffold114	2556387	2557338	+
	MANVI	AvBD7	scaffold442	7705	7966	-
	MANVI	AvBD8	scaffold442	31889	32023	+
	MANVI	AvBD9	scaffold442	35601	35732	-
	MANVI	AvBD10	scaffold442	46482	46906	-
	MANVI	AvBD11	scaffold442	69340	71075	+
	MANVI	AvBD12	scaffold442	72717	73501	+
	MANVI	AvBD13	scaffold442	79612	83442	+
Meleagris gallopavo	MELGA	AvBD1	Chr.28	3869580	3869639	-
	MELGA	AvBD2	Chr.2	113328630	113329982	-
	MELGA	AVBD3	Chr.28	3872391	3875048	-
	MELGA	AvBD4	Chr.2	113344587	113345350	-
	MELGA	AVBD5	Chr.28	3878293	3878787	-
	MELGA	AvBD6	Chr.2	113319730	113320605	+
	MELGA	AVBD7	Chr.2	113311431	113313109	+
	MELGA	AvBD8	Chr.2	113307320	113309779	-
	MELGA	AvBD9	Chr.2	113305061	113318374	+
	MELGA	AvBD10	Chr.2	113280718	113283506	+
	MELGA	AvBD11	Chr.2	113258201	113260753	-
	MELGA	AvBD12	Chr.2	113254592	113255484	-
	MELGA	AvBD13	Chr.2	113244949	113249691	-
	MELGA	AvBD14	Chr.2	113350284	113350826	-
	MELGA	CATHL1	Chr.6	3495144	3496185	-
	MELGA	CATHL2	Chr.6	3491072	3492649	-
	MELGA	CATHL3	Chr.6	3487636	3490319	+
	MELGA	CATHB1	Chr.6	3492879	3494004	-
Melopsittacus undulatus	MELUN	AvBD1.1	scf900160277026	3364098	3364740	-
	MELUN	AvBD1.2	scf900160277026	3368872	3369436	-
	MELUN	AvBD2	scf900160277026	3357091	3358721	+
	MELUN	AvBD3	scf900160277026	3373653	3374500	-
	MELUN	AvBD4	scf900160277026	3383360	3385618	-
	MELUN	AvBD5	scf900160277026	3378845	3379593	-
	MELUN	AvBD8	scf900160277026	3346548	3347059	-
	MELUN	AvBD9	scf900160277026	3339026	3342141	+
	MELUN	AvBD10	scf900160277026	3330211	3330653	+
	MELUN	AvBD11	scf900160277026	3307093	3309315	-
	MELUN	AvBD12	scf900160277026	3300610	3301417	-
	MELUN	AvBD13	scf900160277026	3292207	3293715	-
	MELUN	CATHL2	scf900160276937	1744639	1745700	+
	MELUN	CATHL3	scf900160276937	1747562	1747678	-
	MELUN	CATHB1	scf900160276937	1748067	1749036	-
Merops nubicus	MERNU	AvBD1	scaffold25345	705	1155	+
	MERNU	AvBD2	scaffold38280	2204	3019	-
	MERNU	AvBD3	scaffold34995	189	703	-
	MERNU	AvBD4	scaffold20780	4028	5967	+
	MERNU	AvBD5	scaffold34995	4616	5547	-
	MERNU	AvBD7	scaffold489	660	933	-
	MERNU	AvBD8	scaffold489	11480	11614	+
	MERNU	AvBD9	scaffold489	15328	17095	-
	MERNU	AvBD10	scaffold21488	5100	5548	+
	MERNU	AvBD12	scaffold12390	7324	8304	+
	MERNU	AvBD13	scaffold134	3528	5067	+
	MERNU	AvBD14	scaffold37545	1026	1547	+
Mesitornis unicolor	MESUN	AvBD1.1	scaffold3225	6497	7248	-
	MESUN	AvBD1.2	scaffold9428	17758	18299	+
	MESUN	AvBD2	scaffold3225	1858	2698	+
	MESUN	AvBD3.1	scaffold9428	2065	3403	+
	MESUN	AvBD3.2	scaffold9428	6923	8616	+
	MESUN	AvBD3.3	scaffold16498	1695	3921	-
	MESUN	AvBD5	scaffold22813	1411	2174	-
	MESUN	AvBD7	scaffold18544	4054	4350	-
	MESUN	AvBD8	C13608732	3128	3749	+
	MESUN	AvBD9	scaffold8799	674	2586	-
	MESUN	AvBD10	scaffold8799	11486	11945	-
	MESUN	AvBD11	scaffold8799	35217	36435	+
	MESUN	AvBD12	scaffold8799	41709	42502	+
	MESUN	AvBD13	scaffold8799	49671	51004	+
	MESUN	CATHL3	scaffold1704	2055	2910	-
Nestor notabilis	NESNO	AvBD1	scaffold5709	44581	44709	-
	NESNO	AvBD2	scaffold5709	38300	39174	+
	NESNO	AvBD3	scaffold27976	16687	17535	+
	NESNO	AvBD4	scaffold27976	5993	8258	+
	NESNO	AvBD5	scaffold27976	12123	12883	+
	NESNO	AvBD8	scaffold5709	27555	28173	-
	NESNO	AvBD10	scaffold5709	10587	11087	+
	NESNO	AvBD11	scaffold13483	1215	2324	-
	NESNO	AvBD12	scaffold2778	28813	29025	-
	NESNO	AvBD13	scaffold2778	20457	22017	-
	NESNO	CATHL2	contig69743	69	892	+
	NESNO	CATHL3	contig69743	1909	2399	-
	NESNO	CATHB1	contig3706	541	1132	-
Nipponia nippon	NIPNI	AvBD1.1	Scaffold155	7002174	7003113	+
	NIPNI	AvBD1.2	Scaffold155	6997545	6998110	+
	NIPNI	AvBD2	Scaffold155	7009555	7010756	-
	NIPNI	AvBD3	Scaffold155	6991760	6992725	+
	NIPNI	AvBD4	Scaffold155	6978903	6981129	+
	NIPNI	AvBD5	Scaffold155	6986785	6987600	+
	NIPNI	AvBD7	Scaffold155	7018674	7018998	-
	NIPNI	AvBD8	Scaffold155	7027735	7028363	+
	NIPNI	AvBD9	Scaffold155	7033467	7035849	-
	NIPNI	AvBD10	Scaffold155	7044921	7045371	-
	NIPNI	AvBD11	Scaffold155	7078756	7079948	+
	NIPNI	AvBD12	Scaffold155	7089708	7090599	+
	NIPNI	AvBD13	Scaffold155	7097707	7099077	+
	NIPNI	CATHB1	Scaffold738	124640	125727	-
Opisthocomus hoazin	OPIHO	AvBD1	scaffold611	36499	37047	-
	OPIHO	AvBD2	scaffold611	21829	22702	+
	OPIHO	AvBD3	scaffold611	58561	59724	-
	OPIHO	AvBD4	scaffold611	90044	92372	-
	OPIHO	AvBD5	scaffold611	84023	84769	-
	OPIHO	AvBD7	scaffold611	11194	11485	+
	OPIHO	AvBD8	scaffold611	1542	2180	-
	OPIHO	AvBD9	scaffold298	2721	5180	-
	OPIHO	AvBD10	scaffold298	13315	13759	-
	OPIHO	AvBD11	scaffold298	48103	49251	+
	OPIHO	AvBD12	scaffold298	55807	56620	+
	OPIHO	AvBD13	scaffold298	65971	67303	+
	OPIHO	AvBD14	scaffold611	100921	101480	-
Pelecanus crispus	PELCR	AvBD1	scaffold15279	17306	18277	-
	PELCR	AvBD2	scaffold15279	10358	11214	+
	PELCR	AvBD3	scaffold15279	23173	24141	-
	PELCR	AvBD4	scaffold15279	35253	37617	-
	PELCR	AvBD5	scaffold15279	29028	29816	-
	PELCR	AvBD7	scaffold15279	1815	2123	+
	PELCR	AvBD8	scaffold19925	11756	12387	-
	PELCR	AvBD10	scaffold38232	17477	17927	+
	PELCR	AvBD11	scaffold51698	10742	11925	+
	PELCR	AvBD12	scaffold51698	20841	21639	+
	PELCR	AvBD14	scaffold15279	45689	46227	-
Phalacrocorax carbo	PHACA	AvBD1	scaffold7725	1159	2078	+
	PHACA	AvBD2	scaffold7725	9445	10300	-
	PHACA	AvBD3	scaffold35997	2787	3990	+
	PHACA	AvBD5	scaffold57137	142	272	-
	PHACA	AvBD7	scaffold59933	1517	1831	-
	PHACA	AvBD8	scaffold16145	7427	8084	+
	PHACA	AvBD9	scaffold54183	12424	14733	+
	PHACA	AvBD10	scaffold54183	4142	4571	+
	PHACA	AvBD12	scaffold57781	2546	3349	-
	PHACA	AvBD13	scaffold23764	23075	24431	-
Phaethon lepturus	PHALE	AvBD1.1	scaffold5812	7413	8354	-
	PHALE	AvBD1.2	scaffold15393	9756	9888	+
	PHALE	AvBD2	scaffold5812	22	869	+
	PHALE	AvBD3.1	scaffold17053	1122	1867	-
	PHALE	AvBD3.2	scaffold44567	193	1165	-
	PHALE	AvBD3.3	scaffold15393	3304	4543	+
	PHALE	AvBD4	scaffold17053	7985	10313	-
	PHALE	AvBD5	scaffold17053	1119	1867	-
	PHALE	AvBD7	scaffold44029	3002	3321	-
	PHALE	AvBD8	scaffold44029	13440	14076	+
	PHALE	AvBD9	scaffold20444	17514	19817	+
	PHALE	AvBD10	scaffold20444	8290	8740	+
	PHALE	AvBD11	scaffold24977	282	1545	+
	PHALE	AvBD12	scaffold24977	9962	10762	+
	PHALE	AvBD13	scaffold4539	9056	10378	-
	PHALE	AvBD14	scaffold17053	18648	19194	-
Phoenicopterus ruber	PHORU	AvBD1.1	contig125837	9954	10589	-
	PHORU	AvBD1.2	contig118938	843	1414	+
	PHORU	AvBD2	scaffold25309	2852	3673	+
	PHORU	AvBD3.1	scaffold50783	545	1792	+
	PHORU	AvbD3.2	contig131071	211	309	-
	PHORU	AvBD4	scaffold2689	4439	6773	-
	PHORU	AvBD5	scaffold38262	626	1522	-
	PHORU	AvBD7	scaffold25799	4824	5136	-
	PHORU	AvBD8	scaffold25799	13306	13929	+
	PHORU	AvBD10	scaffold6985	8552	9002	+
	PHORU	AvBD11	scaffold4489	7429	8663	+
	PHORU	AvBD12	scaffold4489	18327	19130	+
	PHORU	AvBD13	scaffold4489	26877	28576	+
Picoides pubescens	PICPU	AvBD1	scaffold76	758	1307	+
	PICPU	AvBD2	scaffold78	2900804	2903097	+
	PICPU	AvBD3	scaffold76	9493	9770	-
	PICPU	AvBD4	scaffold76	21089	21757	-
	PICPU	AvBD5	scaffold76	14319	15045	-
	PICPU	AvBD8	scaffold78	2892266	2893835	-
	PICPU	AvBD9	scaffold78	2883367	2885744	+
	PICPU	AvBD10	scaffold78	2873864	2874907	+
	PICPU	AvBD11	scaffold78	2853727	2854817	-
	PICPU	AvBD12	scaffold78	2847558	2848791	-
	PICPU	AvBD13	scaffold78	2835779	2837545	-
	PICPU	AvBD14	scaffold76	31667	33090	-
Podiceps cristatus	PODCR	AvBD1.1	scaffold2249	172	740	-
	PODCR	AvBD1.2	contig134439	2851	3468	+
	PODCR	AvBD2	scaffold49402	4926	5778	-
	PODCR	AvBD3	contig150618	210	1161	-
	PODCR	AvBD4	scaffold45630	6597	9080	-
	PODCR	AvBD5	scaffold45630	434	1173	-
	PODCR	AvBD7	scaffold15229	5007	5326	+
	PODCR	AvBD8	scaffold18280	22175	23286	-
	PODCR	AvBD9	scaffold18280	15708	18079	+
	PODCR	AvBD10	scaffold18280	6953	7415	+
	PODCR	AvBD11	scaffold31012	2437	3870	-
	PODCR	AvBD12	scaffold43590	11966	12756	-
	PODCR	AvBD13	scaffold43590	2192	3584	-
Pseudopodoces humilis	PSEHU	AvBD1.1	scaffold92	2446758	2447310	-
	PSEHU	AvBD1.2	scaffold92	2422235	2422788	+
	PSEHU	AvBD2	scaffold92	2451057	2452081	-
	PSEHU	AvBD3.1	scaffold92	2438000	2438672	-
	PSEHU	AvBD3.2	scaffold92	2434259	2434930	-
	PSEHU	AvBD3.3	scaffold92	2429798	2430388	-
	PSEHU	AvBD3.4	scaffold92	2425304	2425563	+
	PSEHU	AvBD3.5	scaffold92	2417924	2418854	+
	PSEHU	AvBD3.6	scaffold92	2412166	2412887	+
	PSEHU	AvBD3.7	scaffold92	2406355	2406943	+
	PSEHU	AvBD4	scaffold92	2396358	2398947	+
	PSEHU	AvBD5	scaffold92	2402452	2403203	+
	PSEHU	AvBD7	scaffold92	2457953	2458222	-
	PSEHU	AvBD8	scaffold92	2464356	2465094	+
	PSEHU	AvBD9	scaffold92	2468755	2471216	-
	PSEHU	AvBD10	scaffold92	2478849	2479293	-
	PSEHU	AvBD11	scaffold92	2497877	2500110	+
	PSEHU	AvBD12	scaffold92	2501771	2502521	+
	PSEHU	AvBD13	scaffold92	2508367	2510294	+
	PSEHU	CATHL2	scaffold65	989494	991081	-
	PSEHU	CATHB1	scaffold65	987103	988104	+
Pterocles gutturalis	PTEGU	AvBD1.1	scaffold27206	22519	23446	+
	PTEGU	AvBD1.2	scaffold27206	18008	18567	+
	PTEGU	AvBD2	scaffold27206	26084	26925	-
	PTEGU	AvBD3	scaffold27206	13429	14111	+
	PTEGU	AvBD4	scaffold27206	2339	4661	+
	PTEGU	AvBD5	scaffold27206	9396	10190	+
	PTEGU	AvBD7	scaffold27206	33397	33711	-
	PTEGU	AvBD8	scaffold21668	5380	5793	+
	PTEGU	AvBD9	scaffold21668	9367	11748	-
	PTEGU	AvBD10	scaffold21668	18134	18590	-
	PTEGU	AvBD11	scaffold26012	2923	4117	+
	PTEGU	AvBD12	scaffold26012	7769	8561	+
	PTEGU	AvBD13	scaffold26012	14920	16442	+
Pygoscelis adeliae	PYGAD	AvBD1	Scaffold121	7040894	7041024	+
	PYGAD	AvBD2	Scaffold121	7048812	7049657	-
	PYGAD	AvBD3	Scaffold121	7035118	7036083	+
	PYGAD	AvBD4	Scaffold121	7022673	7025011	+
	PYGAD	AvBD5	Scaffold121	7030027	7030815	+
	PYGAD	AvBD7	Scaffold121	7057427	7057752	-
	PYGAD	AvBD8	Scaffold121	7067279	7067827	+
	PYGAD	AvBD9	Scaffold121	7072647	7075042	-
	PYGAD	AvBD10	Scaffold121	7084888	7085338	-
	PYGAD	AvBD11	Scaffold121	7123317	7124522	+
	PYGAD	AvBD12	Scaffold121	7135282	7136093	+
	PYGAD	AvBD13	Scaffold121	7143368	7144713	+
Struthio camelus	STRCA	AvBD1.1	scaffold2202	2033	3514	+
	STRCA	AvBD1.2	C14776446	97	225	-
	STRCA	AvBD2	scaffold1972	46456	47696	+
	STRCA	AvBD3.1	scaffold66	2013	2123	-
	STRCA	AvBD3.2	scaffold66	2728	2838	-
	STRCA	AvBD4	scaffold66	14115	16138	-
	STRCA	AvBD5	scaffold66	8108	9007	-
	STRCA	AvBD7	scaffold1972	37863	38201	+
	STRCA	AvBD8	scaffold1972	27109	26242	-
	STRCA	AvBD9	scaffold1972	21328	23408	+
	STRCA	AvBD10	scaffold1972	15517	15994	+
	STRCA	AvBD11	scaffold352	29430	36346	+
	STRCA	AvBD12	scaffold352	51331	52177	+
	STRCA	AvBD13	scaffold352	59602	61309	+
	STRCA	AvBD14	scaffold66	24666	25207	-
Taeniopygia guttata	TAEGU	AvBD1.1	Chr.3	110792917	110793459	-
	TAEGU	AvBD1.2	Chr.3	110790313	110790856	-
	TAEGU	AvBD1.3	Chr.3	110785353	110785896	-
	TAEGU	AvBD2	Chr.3	110796400	110796856	-
	TAEGU	AvBD3.1	Chr.3	110780613	110780870	-
	TAEGU	AvBD3.2	Chr.3	110777196	110777899	-
	TAEGU	AvBD3.3	Chr.3	110774009	110775107	+
	TAEGU	AvBD3.4	Chr.3	110768276	110768914	+
	TAEGU	AvBD3.5	Chr.3	110761094	110761783	-
	TAEGU	AvBD3.6	Chr.3	110754639	110755084	+
	TAEGU	AvBD3.7	Chr.3	110750512	110751121	+
	TAEGU	AvBD3.8	Chr.3	110747128	110747833	+
	TAEGU	AvBD3.9	Chr.3	110742985	110743590	+
	TAEGU	AvBD4	Chr.3	110733612	110735556	+
	TAEGU	AvBD5	Chr.3	110739064	110739988	+
	TAEGU	AvBD7	Chr.3	110802518	110803042	-
	TAEGU	AvBD8	Chr.3	110809584	110810285	+
	TAEGU	AvBD9	Chr.3	110813816	110816358	-
	TAEGU	AvBD10	Chr.3	110822870	110823308	-
	TAEGU	AvBD11	Chr.3	110847183	110849499	+
	TAEGU	AvBD12	Chr.3	110851155	110851908	+
	TAEGU	AvBD13	Chr.3	110858416	110860333	+
Tauraco erythrolophus	TAUER	AvBD1.1	scaffold21096	11171	12016	+
	TAUER	AvBD1.2	scaffold21096	7519	8071	+
	TAUER	AvBD2	scaffold21096	18666	19493	-
	TAUER	AvBD3.1	scaffold21096	2038	3270	+
	TAUER	AvBD3.2	scaffold2400	10341	11303	+
	TAUER	AvBD4	scaffold15591	15707	18087	+
	TAUER	AvBD5	scaffold2400	5217	6149	+
	TAUER	AvBD8	scaffold21096	35045	36583	+
	TAUER	AvBD10	scaffold4932	14513	15163	-
	TAUER	AvBD11	scaffold31684	39365	40538	-
	TAUER	AvBD12	scaffold31684	32535	33512	-
	TAUER	AvBD13	scaffold31684	23222	24555	-
Tinamus major	TINMA	AvBD2	scaffold993	27319	28431	-
	TINMA	AvBD3	scaffold993	17974	18567	+
	TINMA	AvBD4	scaffold993	8876	10269	+
	TINMA	AvBD5	scaffold993	13742	14485	+
	TINMA	AvBD7	scaffold993	35145	35511	-
	TINMA	AvBD9	scaffold993	44764	46500	-
	TINMA	AvBD10	scaffold3742	18297	18580	+
	TINMA	AvBD12	scaffold5812	67561	68427	-
	TINMA	AvBD13	scaffold5812	59583	61155	-
	TINMA	AvBD14	scaffold993	2182	2670	+
Tyto alba	TYTAL	AvBD1	C9137076	88	204	+
	TYTAL	AvBD2	scaffold6032	6540	7378	+
	TYTAL	AvBD3	scaffold11986	8722	9694	+
	TYTAL	AvBD4	scaffold35177	10062	12371	+
	TYTAL	AvBD7	scaffold35274	37883	38200	+
	TYTAL	AvBD8	scaffold35274	28836	29532	-
	TYTAL	AvBD9	scaffold35274	22689	25080	+
	TYTAL	AvBD10	scaffold35274	13925	14376	+
	TYTAL	AvBD11	scaffold10450	18217	19447	-
	TYTAL	AvBD12	scaffold10450	7897	8651	-
Zonotrichia albicollis	ZONAL	AvBD1.1	scaffold295	25385	26436	-
	ZONAL	AvBD1.2	scaffold99	2485085	2485640	+
	ZONAL	AvBD2	scaffold295	28882	29870	-
	ZONAL	AvBD3.1	scaffold295	20036	20739	-
	ZONAL	AvBD3.2	scaffold295	17185	18069	-
	ZONAL	AvBD3.3	scaffold295	15128	15873	-
	ZONAL	AvBD3.4	scaffold295	12495	12605	-
	ZONAL	AvBD3.5	scaffold295	5945	6545	-
	ZONAL	AVBD3.6	scaffold3717	568	3784	-
	ZONAL	AvBD3.7	scaffold2529	4117	4819	+
	ZONAL	AvBD3.8	scaffold2529	5879	6584	+
	ZONAL	AvBD3.9	scaffold2529	12705	12814	-
	ZONAL	AvBD3.10	scaffold99	2502076	2502780	+
	ZONAL	AvBD3.11	scaffold99	2498170	2498869	+
	ZONAL	AvBD3.12	scaffold99	2494261	2495222	+
	ZONAL	AvBD3.13	scaffold99	2480562	2481262	+
	ZONAL	AvBD3.14	scaffold99	2473374	2473976	+
	ZONAL	AvBD4	scaffold99	2462506	2464382	+
	ZONAL	AvBD5	scaffold99	2469043	2470198	+
	ZONAL	AvBD7	scaffold295	35510	36026	-
	ZONAL	AvBD8	scaffold295	43027	44844	+
	ZONAL	AvBD9	scaffold295	46580	50187	-
	ZONAL	AvBD10	scaffold295	58341	59644	-
	ZONAL	AvBD11	scaffold295	82183	85239	+
	ZONAL	AvBD12	scaffold295	86881	87614	+
	ZONAL	AvBD13	scaffold295	93926	96613	+
