# Supplementary material for: Evolution of the avian β-defensin and cathelicidin genes
Source: BMC Evol Biol. 2015 Sep 15;15:188. doi: 10.1186/s12862-015-0465-3 (PMC4571063; doi:10.1186/s12862-015-0465-3)
Supplement: Additional file 2: — Nucleotide sequences of annotated avian β-defensin and cathelicidin genes (in fasta format). (FAS 204 kb) [file 12862_2015_465_MOESM2_ESM.fas]

>AvBD1_GALGA
ATGCGGATCGTGTACCTGCTCCTCCCCTTCATCCTCCTCCTG---GCCCAGGGTGCTGCA
GGA---TCCTCCCAGGCTCTAGGAAGGAAGTCAGATTGTTTTCGAAAGAGTGGCTTCTGT
GCATTTCTGAAGTGCCCTTCCCTCACTCTCATC---------------AGTGGGAAATGC
TCAAGATTTTACCTCTGCTGCAAAAGAATATGGGGC------
>AvBD1.1_ACACH
ATGCAGATGCTGTACCTGCTCTTCCCCTTCTTCCTGCTGTTA---GTCCATAGTGCTGCA
GGA---TCCTCCCTGGCTCCACAAAACAAGAAACAATGTGAACGTCAAAAAGGCTACTGC
TCACTTCTGAATTGTTCTTTCCCCTATGTCATC---------------GGTGGAAAATGT
TCAAGGTTTTATTTTTGCTGCAAAAAATTATATGGT------
>AvBD1.2_ACACH
------------------------------------------------------------
GGA---TCCTCCCTGTTTCCAGGAAATAAGAAAGCATGTCATCGAGAAAAAGGGTTTTGT
AAATTTTTCAAGTGCCCTTTAGTCACTGTCACT---------------TATGGAAAATGT
TCAAGGTTTTTCGTTTGCTGCAAAGGG---------------
>AvBD1.1_AMAVI
ATGAAGATCCTGTACCTGCTCTTCCCCTTCTTCCTCCTGTTG---GTCCAGGGTGCTGCA
GGT---ACCTCTCTGGTTCCAGGAAATGAATGGCAATGTAAGCGTGAAGGGGGACTCTGT
AGGGTTTTGACATGCTATCACCCTTATTACTTC---------------TATGGAAGGTGC
ACAAATTTGGCAGTTTGCTGCAAAAG----------------
>AvBD1.2_AMAVI
atgcggatcctgtacctgctcttccccttattccttctgttg---gctcagggtgctgca
gga---tcctccctggctccaggaaacaaggcacaatgtcatcgagaaaatggcttctgt
gcaattcttaagtgccctttcccttatgtcatc---------------agtggacgctgt
tcaaagttcttattttgctgcaagaggatctggggc------
>AvBD1_ANAPL
ATGCGGATCCTGTACCTGCTCTTCCCTTTCATCCTCCTCTTG---GTCCAAGGTGCTGCA
GGA---TCCTCCTTGGCTCCGCGAAACAAGGAGAAATGTCATCGAGAAAAGGGCTTCTGT
GGATTTCTGAAGTGCTCTTTCCCCTTTATTATC---------------TCAGGAAAATGT
TCAAGATTTTTCTTTTGCTGCAAAAATTCTTGGAGGGAA---
>AvBD1_APAVI
ATGCGGATCCTCTGCCTGCTCTTCCCCTTATTCCTCCTGTTG---GTCTGTGGTGCAGCA
GGA---TCCTCCCTAGCTCCAGGAAATAGGAAAGAATGTGAACGACAAAACGGCTACTGT
GGATTTCTGAAATGTCACTTCCCCTTTATCGTC---------------AGTGGAAAGTGC
TCAAGGTTCTTCTTTTGCTGCAAAAAGGCGTGGGGT------
>AvBD1_APTFO
ATGAAGATCCTGTACCTGCTCTTTCCCTTCTTCCTCCCGTTG---GTCCAGGGTGCTGCA
GGT---GCATCTCTGGCTCCAGGAAATGAAGGTCAATGCAAGCAAGAAGGGGGATTCTGT
AATTTTTTGACGTGCTACCACCCTCATCACATC---------------TTTGGAAGGTGT
TCAACATTTATAGTTTGCTGCAAAAG----------------
>AvBD1_BALRE
ATGAAGATCCTCTACCTGCTCTTCCCCTTCTTCCTCCTGTTG---GTCCACAGTGCTGCA
GGA---TCCTCCCTGGCTCCAGGAAATAGAGAAGAATGTCATCGACAAAATGGCTTCTGT
GGATTTCTGAAGTGCTCTTTCCCCTTTATCGTC---------------AGTGGAAAATGC
TCAACGTTTTTCTTTTGCTGCAAAAATTCCTGGGGC------
>AvBD1_BUCRH
ATGAAGATCCTGTACCTGCTCTTCCCTCTCTTCTTTCTCCTCTTAGTCCAGGGTGCTGCA
GGT---TCATCTCTGGCTCCAGGAAACCAGAGCCAATGTAGACGAGAAAAAGGCATATGT
GTACTTCTGTCATGCCCTCACTCCTATGTCCCA---------------ATAGGAAGGTGT
TCAAGAGTATACCTTTGCTGCAAGAA----------------
>AvBD1_CALAN
ATGAGGATCCTCTACCTGCTCTTCCCTTTCTTCCTCTTGTTG---CTCCAGGGTGCTGCA
GGT---TCCTCCCTGGCTTTAGGAAGTAAGGAAAAATGTCACCGAGAAAAAGGCTACTGT
GGATTTCTGAAGTGCAGTTTCCCCTATGTCCCC---------------AAGGGAAAATGT
TCAAGGTTTTTCTTTTGCTGCAAATCAGTCTGGGGG------
>AvBD1.1_CAPCA
------------------------------------------------------------
GGA---TCCTCCCTGGCTCCAGGAAATAAGGAAGAATGTCATCGATCAAAAGGCTACTGT
GGATTTCTGAAGTGCTCTTTCCCCTTTGTTATC---------------TCTGGAAAATGT
TCAAGGTTTTTCTTTTGCTGCAAAAAG---------------
>AvBD1.2_CAPCA
ATGAAGATCCTGTACCTGCTCTTCCCCTTCTTCCTCCTCTTG---GTCCAGGGTGCTGCA
GGT---GCATCTCTGGCTCCAGGAAATGAAGGTCAGTGTAAGCAAGAAGGGGGATTCTGT
AGTTTTTTAACATGTTATCACCCTTATCACATC---------------TTTGGAAGGTGT
TCAACATTTATGGTTTGCTGCAAAAGG---------------
>AvBD1.1_CARCR
ATGAAGATCCTGTACCTGCTCTTCCCCTTCTTCCTCCTGTTG---GTCCAGGGT------
------ACATCTCTGGCTCCAGGAAATGAAGGTCAATGTAAGCAAGAAGGGGGATTCTGT
AGTTTTTTGAAATGCTATCACCCTCATCACATT---------------TTTGGAAGGTGT
TCAACATTTATGGTTTGCTGCAAAAG----------------
>AvBD1.2_CARCR
ATGCGGATCTTGTACCTGCTCTTCCCCTTCTTCCTCCTTTTG---GTCCAGGGTGCTGCA
GGA---TCCACCCTGGCTCCAGGAAATCAAAAAGAATGTCATCGAGAAAAAGGCTACTGT
GGGTTTCTGAAGTGTTCCTTCCCCTTTGTCGTC---------------AGTGGAAAATGT
TCAAGGTTTTTCTTTTGCTGCAAAAATATCTGGGGT------
>AvBD1_CATAU
ATGAAGATCCTGTACCTGCTCTTCCCCTTCTTCCTCTTCTTG---ATCCAGGGGGCTGCA
GGT---GCATCTCTGGCTCCAGGAAATGAAGATCAATGTAAGCAAGAAGGGGGATTCTGC
AGTTTTTTGACATGCTATCACCCTTATCGCATC---------------TTTGGAAGGTGT
TCAATATTTATGTTTTGCTGCAAAAAG---------------
>AvBD1_CHAPE
ATGAAGATCCTGTACCTTCTCTTC------TTATTATTGTTG---ATCCAGGGTCCTACA
GGA---GCATCCCTGATTCCAGGAGATGAAGGTCAATGTAAGCAGGAAGGAGGATTCTGC
AGTTTTTTGACATGCTATCACCCTCATCACATC---------------TTTGGAAGGTGT
TCAACATTTATGGTTTGCTGCAAAAG----------------
>AvBD1.1_CHAVO
atgaagatcctgtacctgctcttccccttcttcctcctgttg---gtccagggtgctgca
ggt---ccatctctggctccaggaaatgaagctcagtgtaagcaagaagggggattctgc
agttttttgacatgctatcaccctcatcacatc---------------tttggaaggtgt
tctgcatttatggtttgctgcaaaag----------------
>AvBD1.2_CHAVO
atgaagatcctgtacctgctcttccccttcttcctcctgttg---gtccaaggtgctgca
ggg---tcctccctggctccaggaaataagaaagaatgtcaacgacaaaatggctactgc
ggatttctgaagtgctctttcccctttgtcatc---------------agtgggaaatgt
tcaaggtttttcttttgctgcaaaacaatctgggga------
>AvBD1.3_CHAVO
ATGAAGATCCTGTACCTGCTCTTCCCCTTCTTCCTCCTGTTG---GTCCAAGGTGCTGCA
GGG---TCCTCCCTGGCTCCAGGAAATAAGAAAGAATGTCAACGACAAAATGGCTACTGT
GGATTTCTGAAGTGCTCTTTCCCCTTTGTCATC---------------AGTGGGAAATGT
TCAAGGTTTTTCTTTTGCTGCAAAAC----------------
>AvBD1.1_CHLUN
ATGAAGATCCTGTACCTGGTCTTCCCCTTCTTCCTCCTGTTG---GTCCAGGATGCTGCA
GGT---GCCTCTCTGACTCCAGGAAATAAAGATCAATGTAAGCAAGAAGGGGGATTCTGT
AATTTTTTGACATGCTATCACCCTTATCACATC---------------TTTGGACGGTGT
TCAGCATTTATAGTTTGCTGCAAAAG----------------
>AvBD1.2_CHLUN
ATGCGGATCCTGTACCTGCTCTTCCCGTTCTTTCTCCTGTTG---CTCCATGGTGCTGCA
GGA---TCCACCGCGTCTCCAGAAAATAAGGAAGAATGTATTCGACAGAATGGCTACTGT
GGATTTCTGAAGTGCTCTTTCCCCTTTGTCATC---------------AATGGGAAATGT
TCAAGGTTTTTCTTTTGCTGCAAAAAG---------------
>AvBD1_COLST
ATGCGGATCCTGTACCTGCTCTTCCCTTTCTTTCTCTTGCTC---CTCCAGGGGGCTGCA
GGA---ACCTCCCTGGCTCCAGGAAATAGGAAAGAATGCGAACGAGCCAAAGGCTTTTGT
GGATTTCTTAAGTGCTCTTTCCCCTTTATTGTC---------------AAAGGAAAATGT
TCAAGGTTTTTCTTTTGCTGCAAA---AGCTGGGGGTTGGAC
>AvBD1_COLLI
atgaagatcttgtacctgctcttccccttcttcctcttgttg---gtccagggtgctgca
ggt---gagtctctggctccaggaaatgaaggccaatgtaagcaagaagggggattctgt
agctttttgacatgttaccaccctcatcacatc---------------tttggaagatgt
tcagcatttatggtttgctgcaaaagtaaatggcga------
>AvBD1_COLVI
atgcggatcatgtacctgctcttccccttcatcctcctcctg---gcccagggtgctgaa
gga---tcctctcgggctccaggaaataaggcagaatgccttagacagaatggcttctgt
ggatttatgaagtgccctttcccctacggcatc---------------agagggacatgt
tcaaaatttcaattttgctgcaaaaaaatatggggc------
>AvBD1.1_CORBR
------------------------------------------------------------
gga---tcctccttgggtccaacaaacaggaaacaatgtcagaaagaaaaggggtactgc
tcactcctgaactgctctttcccctatgtcatc---------------gcaggaaaatgt
tccaggttttacttctgctgcaaaag----------------
>AvBD1.2_CORBR
atgaggatcctctacctgctcttccccttgttcctcctgttg---gtccacagtgctgca
gga---tcctccttggctccaacaaataaggaacaatgtgagaaagaacaagggtactgc
ggatttctgaaatgctcaggcccctttttagtc---------------gtaggaaaatgt
tccaggtttttcttctgctgcaaacc----------------
>AvBD1.1_CUCCA
ATGAAAATCCTGTACCTGCTCTTGTCCTTCTTCCTCCTGTTT---ATCCAGGATGGTACA
GGT---TCATCTCTGACTCCAGGAAATGAAGGTCAGTGTAAACAAGAAGGGGGATTCTGT
AGTTTTTTGACATGCTATCACCCCCATCACATC---------------TTTGGAAGGTGT
TCAACATTTATGGTTTGCTGCAAAAG----------------
>AvBD1.2_CUCCA
------------------------------------------------------------
GGA---TCCACCTTGGCTCCAAGAAATGAGAAAGAATGTCTTCGACAAAAAGGCTTCTGT
GCAATTCTGAAATGCAATTTTCCCTATATCATC---------------GCTGGGAAATGT
TCAAGGTTTTCCTTTTGCTGCAAAAAG---------------
>AvBD1_EURHE
------------------------------------------------------------
GGT---ACATCTCTGGCTCCAGGAAATGAAGATCAGTGTAAGCAAGAAGGGGGATTCTGT
AGTTTTTTGACATGCTATCACCCTTATCACATC---------------TTTGGAAGGTGT
TCAACATTCATGGTTTGCTGCAAAAGG---------------
>AvBD1.1_FALCH
atgaatctcctgtatgtactcttccccttcttcatcctgctg---gtccagggtgctgca
gat---gcatctctggatccaggaaatgaagatcaatgtaagcaagaagggggagtctgt
agttttttgacctgctatcacccttattacatc---------------tttggaaggtgt
tcaacatttatggtttgctgtaaaaaaggctggagg------
>AvBD1.2_FALCH
atgcggatcctgtacctgctcttcccctttgtcctcctgttg---gcccagggtgctgca
gga---tctcccttgggcataaacaatgagaaagaatgtcaacgtcaaaacggttactgt
ggatttctgaagtgccgttacccatttgtcatc---------------agtggaagatgt
tcaaggttttacttctgctgcaagaatgtgtggggt------
>AvBD1.3_FALCH
atgcggatcctgtacctgctcttcccctttgtcctcctgttg---gcccagggtgctgca
gga---tctcccttgggcataaacaatgagaaagaatgtcatcgtcaaaaaggtttctgc
tcattactgaattgcaacttcccgtatatcatc---------------agtggaaaatgt
tcaaggttttacttctgctgcaagaatgtgtggggt------
>AvBD1.1_FALPE
atgaatctcctgtatgtactcttcctcttcttcatcctgctg---gtccagggtgctgca
gat---gcatctctggatccaggaaatgaagatcaatgtaagcaagaagggggagtctgt
agttttttgacctgctatcacccttattacatc---------------tttggaaggtgt
tcaacatttatggtctgctgtaaaaaaggctggagg------
>AvBD1.2_FALPE
------------------------------------------------------------
---------cccttgggcataaacaatgagaaagaatgtcaacgtcaaaacggttactgt
ggatttctgaagtgccgttacccatttgtcatc---------------agtggaagatgt
tcaaggttttacttgtgctgcaagaatgtgtggggt------
>AvBD1.1_FICAL
atgcggatcctctacctgctcctgcccttgctgctcctggtg---ctgcccagcgctgca
gga---tccgccttgggtccaacaaatgaaaaacaatgtcggcgagaaaagggatattgc
tcacttctgaattgctctttcccctatggcatt---------------gccggaaaatgt
tcccggttttacttttgctgcaaaaatcgctgggtg------
>AvBD1.2_FICAL
atgcggatcctctacctgctcctgcccttgctgctcctggtg---ctgcccagcgctgca
gga---tcctccttggaaccaacaaataagaaacaatgtcagcgtgaaaatgggtactgt
ggatttctgaagtgtaatttcccctttgtcatc---------------aaaggaaaatgt
tcccggtttttcttttgctgcaaaaaaatctggggt------
>AvBD1.1_FULGL
------------------------------------------------------------
---------TCTCTGGCTCCAGGAAATTAAGGTCAATGTAAGGAAGAAGAGGGATGCTGT
AATTTTTTGACATGCTATCACCCTCATCACATC---------------TTTGGAAGGTGT
TCAACATTTATGGTTTACTGCAAA------------------
>AvBD1.2_FULGL
ATGCGGATGCTGTACCTGCTCTTCCCTTTCTTCCTCCTGTTG---GTGCAGGGTGCTGCA
GGA---TCCTCCCGGGCTCCAGGAAATAAGGCAGAATGTCACCGACAAAATGGCTTCTGC
GGATTTCTGAAGTGCCCTTTCCTCTTTGCCGTT---------------AGTGGAAAATGT
TCAAGGTTTTTCTTTTGCTGCAAAAAG---------------
>AvBD1_GAVST
ATGAAGATCCTGTACCTGCTCTTCCCCTTGTTCCTCCTGGTG---TTCCAGGGTGCTGCA
GGT---GTATCTCTGGCTCCAGGAAATGAAGGTCAATGTAAGCAGGAAGGGGGATTCTGT
AGTTTTTTGACATGCTATCACCCTCATCACATC---------------TTTGGAAGGTGT
TCAACATTTATGGTTTGCTGCAAAAGG---------------
>AvBD1.1_GEOFO
atgcggatcctctacctgctcttccccttgttcctcctgctg---gtgcacagtgctgca
gga---tcctccttgggtccaacaaacaggaaacaatgtcagaaagcaaagggatcctgc
tcacttctgaactgctctttcccctatgtcatc---------------gtgggaaaatgt
tccaggttttacttttgctgcaaaag----------------
>AvBD1.2_GEOFO
atgcggatcctctacctgctcttccccttgctcctcctgctg---gtgcacagtgctgca
gga---tcctccttggagccaacaaacaagaaacagtgtgaaagcgaaaatgggtactgt
ggatttttgaactgcaagttcccctttgtcatc---------------aaaggaaaatgt
tccaggttcttctattgctgcaaaaatctctggggc------
>AvBD1.3_GEOFO
atgcggatcctctacctgctcttccccttgttcctcctgctg---gtgcacagtgctgca
gga---tcctccttggagccaacaaacagggaagaatgtcagcgagaaaatgggtactgt
ggctttgtgaagtgcaggtttccgtttgtcatt---------------ataggaagatgc
tccacgttcttcttttgctgcaaaaatcgctgggga------
>AvBD1_MANVI
ATGCGGATGCTGTACCTGCTTCTCCCCTTCATCCTCCTGTTG---GACCACAGTGCTGCA
GGA---TCCTCCCTGGCCCCAGGAAATAAGGAAGAATGCAAGCGAGAAAACGGCTACTGT
GGGTTTCTGAAGTGCTCTTTCCCCTATGGCATC---------------CAGGGAAAATGT
TCAAGGTTTTTCTATTGCTGCAAAAAAATCTGGGGT------
>AvBD1_MELGA
ATGCGGATCGTGTACCTGCTCTTCCCCTTCATCCTCCTCCTG---GCCCAGGGTGCTGCA
GGG---TCCTCCCTGGCTCTAGGAAAAAGGGAAAAATGTTTACGTCGGAATGGCTTCTGC
GCATTTCTGAAGTGCCCTACCCTCTCAGTCATC---------------AGTGGGACATGT
TCAAGATTTCAAGTCTGCTGCAAAACGTTATTGGGC------
>AvBD1.1_MELUN
ATGAAGACCCTGTACCTTCTCTTCCCCTTCTTCCTCCTGTTG---ATCCAGGGTGCTGCA
GGT---ATATCTCTGGTTCCAGGAAATGAATGGAGATGTAAGCATGAAGGGGGATTCTGT
ACGTTTTTGACATGCTATCACCCTTATCACATC---------------TATGAAAGGTTT
GCTGCAAAAG--------------------------------
>AvBD1.2_MELUN
atgcggatcttgtacctgctcttccccttattcctcctgttg---gctcagggtgctgca
gga---tcctccctggctccaggaaacaaggctcaatgtcttcgagaaaaaggcttctgt
ggactttttaagtgtcctttcccctttgtcatc---------------agtgggcgttgt
tcaaagttcagattttgctgcaagaaaatctggggc------
>AvBD1.1_MESUN
ATGAAAATCCTGTACCTGCTCTTCCCCTTCCTCCTCCTGTTG---GTCCAGGGCACTGCA
GGT---TCATCTCTGGCTCCAGGAAATGAAGATGAATGTAAGCGAGAAGGGGGACTCTGT
AGTTTTTTGACATGTTATCACCCTTATCACATC---------------TCTGGAAGGTGT
TCAACATTTAAGGTTTGCTGCAAAAGG---------------
>AvBD1.2_MESUN
ATGCGGATCCTGTACCTGCTCTTCCCTCTCTTCCTCCTGTTG---GGCCAGAGTGCTGCA
GGA---TCCTCCCTAGCTCCTGGAAATAAGGCAGAATGTGAACGACAAAACGGCTTCTGT
GGATTTCTGAAGTGCTCTTTCCCCTATATCATC---------------AGTGGAAAATGT
TCAAAGTTTTTCTTTTGTTGCAAAAAG---------------
>AvBD1_MERNU
ATGAGGATCCTGTACCTGCTCTTCCCCCTCTTGCTCCTGTTG---GCCCAGGGTGCTGCA
GGT---TCCTCCCTGGCCCCAGGAAATAGGAAAGAATGTGTACGAGCCAAAGGCTACTGT
GGGTTCCTGAAGTGCTCTTTCCCCTACATCGTC---------------AGTGGAAAATGT
TCGAGGTTTTTCTTCTGCTGCAGAAGG---------------
>AvBD1_NESNO
------------------------------------------------------------
GAT---GCATCTCTGGTTCCAGGAAATGAATGGTCGTGTAAGCACAAAGGGGGATTCTGT
AGTTTTTTGACATGCTATCACCCTTATCGCATC---------------TATGGAAGGTGT
AAAAATTTGGTGGTTTGCTGCAAAAGG---------------
>AvBD1.1_NIPNI
ATGAAGATCCTGTACCTGCTCTTCCCCTTCTTCCTCTTGTTG---GTCCAGGGTGCTGCA
GGT---GCCTCTCTGGCTCCAGAAAATGAAGGTCAATGTAAGCAAGAAGGGGGATTCTGT
AGTTTTTTGAAATGCTATCATCCTTATCATGTC---------------TTTGGAAGGTGT
TCAACATTTATGGTTTGCTGCAAAAGG---------------
>AvBD1.2_NIPNI
ATGCGGATCCTGTACCTGCTCTTCCCTTTCTTCCTCCTGTTG---GCCCAGGGTGCTGCA
GGA---TCGTCCCTGCGTCCAGGAAATAAGGAACAATGTCATCGACAAAAAGGCCACTGT
GCACTACTGGTTTGCCAATTTCCCCTTATTGCC---------------ATTGGAAAATGT
TCAAGGTTTTTCTTTTGCTGCAAACCTATCTGGGGT------
>AvBD1_OPIHO
ATGAAGATCCTGTACCTGCTCTTCCCGTTCTTGCTGCTGTTG---GTCCAGGGAGCTGCA
GGA---TCTACCTTAGCTCCAGTAAATAAGAAACAATGTCTGCGAGAAAAAGGCTACTGT
GGATTTCTGAAATGCTCTTTCCCCTATGTCTAC---------------AGTGGAAAATGT
TCAAGGTTTTTCTACTGCTGCAAAAAGTTCTGGCAG------
>AvBD1_PELCR 
ATGAAGATCCTGTACCTGCTCTTCCCCTTCTTCCTCATGTTG---GTCCAGGGTGCTGGA
GGT---GCATCTCTGGCTCCAGGGAATGAAAGTGAATGTAAGCAAGAAGGGGGATTCTGT
AGTTTTTTGACATGCTATCACCCTTATTCCATG---------------TTTGGAAGGTGT
TCAGCATTTGCGGTTTGCTGCAAAAG----------------
>AvBD1_PHACA
ATGAAGATCCTGTTCCTGCTCTTCCCCTTCTTCCTCCTGTTG---GTCCAGGGTGCTGCA
GGT---GCATCTCTGGTTCCAGGAAATGAAGGTCAATGTAAGAAAGAAGGAGGGTTGTGT
GGTTTTTTGACATGCTATCACCCTTATCAGATC---------------TTTGGAAGGTGT
TCAACATTTATGGTTTGCTGCAAAAAG---------------
>AvBD1.1_PHALE
ATGAAGATCCTGTACCTGCTCTTCCCTTTCTTCCTCCTGTTG---ATCCAGGGTGCTGCA
GGT---GCATCTCTGGCTCCATGGAATGAAGATAAGTGTAAGCAAGAAGGGGGATTCTGT
AGTTTTTTGACATGCTATCACCCTCATCACTTC---------------TTTGGAAGGTGT
TCAACATTTGTGGTTTGCTGCAAAAA----------------
>AvBD1.2_PHALE
ATGCGGATCCTGTACCTGCTCTTCC---TCTTCCTTCTCTTG---GTCCAGGGTGCTGCA
GGA---TCCTCCCTGGCTCCAGGAAATAAGGAACAATGTCATCGACAAAAAGGCTACTGC
GGATTTCTGAAGTGTTCCTTCCCCTTTGTCGCC---------------AGTGGAAAATGT
TCAAGGTTTTTCTTTTGCTGCAAAAAG---------------
>AvBD1.1_PHORU
ATGAAGATCCTGTACCTGCTCTTCCCCTTCTTCCTCATGTTG---ATCCAGGGTGCTGCA
GAT---GCATCTCTGGCTCCAGGAAATGAAGGTCAATGTAAGCAAGAAGGAGGATTCTGT
AGTTTTTTGACATGCTATCACCCTCATCACATC---------------TTTGGAAGATGT
TCAACATTTATGGTTTGCTGCAAAAGG---------------
>AvBD1.2_PHORU
ATGAAGATCCTGTACCTGCTCTTCCCCTTCTTCCTCCTGTTG---ATCCAGGGCGCTGCA
GGA---TCAACCCGTCTTCCACAAAATAAGGAAGAATGTCTTCGAGAAAAAGGCTACTGT
GGACTTCTTGACTGCAAATTCCCCTTTGTCATCCATGGAAGTATCCCCCATGGAAAATGT
TCAAGGTTTTTCTTCTGCTGCAAAAAG---------------
>AvBD1_PICPU
ATGAGGATCCTGTACCTGCTCTTCCCCCTCCTGCTTCTGTTG---GTGCAGGGTGCTGCA
GGT---TCCTTGCGGGGTCCGAAGAATGAGCGACAATGTAAGCGAGCAAACGGCTTCTGT
GCGCTTCTGAGTTGCCCTTCTGGCTCCACCATC---------------ACTGGGAAATGT
TCAACGCTTTACTTTTGTTGCAAAATTGCTTGGGGT------
>AvBD1.1_PODCR
ATGAAGATCCTGTACCTGCTCTTCCCCTTGCTCCTCCTGTTG---GTCCAGGGTGCTGCT
GCAGGATCTGCCCGGCTTCCAGAAAATAAGGAAGAATGTCATCGAGAAAATGGCTACTGT
GGATTTGTGAAATGCAATTTCCCCTTTGTCATA---------------CACGGAAGATGT
TCAAGGTTTTTCTTTTGCTGCAAAAAG---------------
>AvBD1.2_PODCR
ATGAAGATCCTGTACCTGCTCTTCCCCTTCTTCCTCCTGTTG---GTCCAGGGGGCTGCA
GGT---ACCTCTCTGGCTCCAGGAAATGAAGATCAATGTAAGCAAGAAGGAGGAAACTGT
AGTTTTTTGACATGCTATCACCCTTATCACGTC---------------TTTGGAAGATGT
TCAACATTTATGGTTTGCTGCAAAAGG---------------
>AvBD1.1_PSEHU
atgcggatcctctacctgctcttccccttgttcctcctgttg---gtccacagtgctgca
gga---tcctcctcaggaccaaaaaatgataagcaatgtaggcgataaaagggattctgc
tcacttctacattgccctttcccctatggcatt---------------gcgggaaaatgt
tccagattttacttttgctgcaaaag----------------
>AvBD1.2_PSEHU
atgcggatcctctacctgctcttccccttgttcctcctgttg---gtccacagtgctgca
gga---tcctcctggtctccaacaaataaggaagaatgtgagaaatcagaggggtactgt
ggatttctgacttgcagattcccctttgtcatc---------------aatggacgatgt
tccaggttctcctattgctgcaaaaatttgtggggt------
>AvBD1.1_PTEGU
TCGAGGATCCTCTACCTGCTCTTCCCCTTCCTCCTCCTGTTG---ATCCAGGGTGCTGCA
GGT---GCATCTCTGGCTCCAGGAAATGAAGATCAATGTAAGCGAGAAGGGGGATTCTGT
GGTTTTTTGACATGCTATCACCCTTATCACATC---------------TTTGGAAGATGT
TTAACATTTAAGGTTTGTTGCAAAAGG---------------
>AvBD1.2_PTEGU
ATGAGGATCCTCTACCTGCTCTTCCCCTTCCTCCTCCTGTTG---ATCCAGGGTGCTGCA
GGA---GCCACCTCGGATCCACAAACTAAGGAAGAATGTCAACGACAAAACGGTTACTGC
GGATTTCTGAACTGCAAGTTCCCCTTTGTTATC---------------AAGGGAAGTTGT
TCAAGGTTTTTCTTTTGTTGCAAAAAG---------------
>AvBD1_PYGAD
---------------------------------------------------GGTGCTGCA
GGT---GCATCTCTGGCTCCAGGAAATGAAGGTCAATGCAAGCAAGAAGGGGGATTCTGT
AATTTTTTGACATGCTATCACCCTCATCACATC---------------TTTGGAAGGTGT
TCAACATTTATAGTTTGCTGCAAAAGG---------------
>AvBD1.1_STRCA
ATGCGGATCCTGTACCTCCTCTTCCCCTTCTTCCTCCTGTTG---CTCCAGGGCAGTGCA
GGA---TTCTCCTTTGCTCCAGGAAATAAGGCTGAATGTCAACGAGAAAAAGGTTATTGT
GGATTCCTAAAATGCTCTTTCCCGTTTGTTGTC---------------AGTGGAAAATGC
TCAAGATTTTTCTTTTGCTGCAAAAAG---------------
>AvBD1.2_STRCA
------------------------------------------------------------
---GGGTTGTCACAGCTACCAGTAAATGAGGCTCAGTGCAGGCAGGTTGGGGGTTACTGT
GGATTGCGGATCTGCAATTTCCCTTCTCGTTTC---------------CTTGGACTTTGC
ACAAGAAACCATCCTTGCTGCAGCAGG---------------
>AvBD1.1_TAEGU
atgaggatcctctacctgctcttccccttgttcctcctgctg---gcccacagtgctgca
gga---tcctccttgggtccaacaaacaaggaacaatgtgagcaagaaaatggacaatgc
tcctttctgaaatgctatttcccctatggcatt---------------gcgggaaaatgt
tccaggttcttcttttgctgcaaagaaatgtggggt------
>AvBD1.2_TAEGU
atgaggatcctctacctgctcttccccttgttcctcctgctg---gcccacagtgctgca
gga---tccttcttgcgtccaaataacaagaaacaatgtgagcgggaaaagggatattgc
tcaatttttaattgctctttcccctatatcatc---------------gctggaaaatgt
tccagatttcacttttgctgcaaaaaaatgtggggt------
>AvBD1.3_TAEGU
atgaggatcctctacctgctcttccccttgttcctcctgctg---gcccacagtgctgca
gga---tcctccttagagccaacaaccaaggaacaatgtcagcgagaaaatgggtactgt
ggatttttgaagtgcaagtacccctttgtcatc---------------aaaggaagttgt
tccaggttcttcttttgctgcaaaaatgtctggggt------
>AvBD1.1_TAUER
ATGAAGATCCTGTACTTGCTCTTCCTCTTCTTCCTCCTGTTG---ATCCAGGGTGCTGCA
GGT---GCATCTCTGGCTCCAGGAAGTGAAGGTCAATGTAAGCAAGAAGGGGGATTCTGC
AGTTTTTTGACATGCTATCACCCTCATCACATC---------------TTTGGAAGGTGT
TCAACATTTATGGTTTGCTGCAAAAGG---------------
>AvBD1.2_TAUER
ATGAAGATCCTGTACCTGCTCTTCCCCTTCTTCCTCCTATTG---GTCCACAGTGCTGCA
GGA---TCCTCCCTGGCTCCAGGAAATAAGAAAGAATGTCTTCGACAAAAAGGCTATTGT
GGATTTCTGAAGTGCTCTTTCCCCTTTGTCGTC---------------AGAGGAAAATGT
TCAAGGTTTTTCTTTTGCTGCAAAAATCTCTGGGGT------
>AvBD1_TYTAL
------------------------------------------------------------
GGA---TCCTCCTTGGCTTCTGGAAATAAAAAAAAATGTGAAAACCAAAATGGTGTATGT
TTATTTCTGAAGTGTCCTATATTCTATGTCGTC---------------AGTGGAAAATGT
TCAAGGTTCTTCTTT---------------------------
>AvBD1.1_ZONAL
atgaggatcctctacctgctcttccccttgttcctcctgctg---gtgcacagtgctgca
gga---tcctccttgggaccaaaaaatgagaaacaatgtaagaaagaaaagggattctgc
tcacttctgaattgctctttcccctatggcatc---------------gcaggaaaatgt
tccaggttttacttttgctgcaaaaaaatctggggt------
>AvBD1.2_ZONAL
atgaggatcctctacctgctcttccccttgttcctcctgctg---ctgcacagtgctgca
gga---tcctccttggcaccaacaaacaagaaacagtgtctgaaagaaaatggctactgc
ggatttttgaactgcaaatacccctttgtcatc---------------aaaggaaaatgt
tccaggttcttccattgctgcaaaag----------------
>AvBD2_GALGA
ATGAGGATTCTTTACCTGCTTTTCTCTCTCCTCTTCCTGGCACTCCAGGTTTCTCCAGGG
TTGTCTTCGCCGCGGCGGGACATGCTGTTCTGTAAAGGAGGGTCCTGCCACTTTGGAGGG
TGTCCCAGCCATCTAATCAAAGTCGGAAGCTGCTTCGGGTTCCGTTCCTGCTGCAAATGG
CCTTGGAATGCG------------------------------------------------

>AvBD2_TAEGU
atgaagatcctttacctgctcttttctttcctcttcttggcactccaggtttctccaggt
ttgtcttcgccccggagggaaatgtttctctgtagaggagggagctgtcactttggagga
tgtcccatccacctgattaaagttggacgttgctttgggttccgctcctgctgcaaatcg
ccatggaacgtaaaagaagttgatgagccgttcattgaagag------------------

>AvBD2_COLVI
atgaggattctttacctgcttttttctctcctcttcctggtcctccaggtttctccaggg
ttgtcttcgccccagcgggatatgttcttgtgtagaaaagggtcctgtcactttggaagg
tgtcccagccatctaatcagagttggaagttgcttggggttccgttcttgctgcaaatgg
ccatgggatgta------------------------------------------------

>AvBD2_MELGA
ATGAGGATTCTTTACCTGCTTTTCTCTCTCCTCTTCCTGGCACTCCAGGTTTCTCCAGGG
TTGTCTTCACCCAAGAGGGACATGTTGTTCTGTAAAAGAGGGAGCTGCCACTTTGGAAGG
TGTCCCAGCCATCTAATCAAAGTTGGAAGCTGCTTTGGGTTCCGTTCCTGCTGCAAATGG
CCATGGGATGCA------------------------------------------------

>AvBD2_ANAPL
ATGAGGATCCTTTACCTGCTCTTCTCTGTCCTTTTCCTGGTGCTCCAGGTTTCTCCAGGA
TTGTCTTTGCCCCAGCGGGACATGTTTCTCTGTAGGAAAGGCTCCTGCCACTTCGGAAGA
TGCCCCATCCACCTGGTCAGAGTTGGAAGTTGCTTTGGGTTCCGCTCCTGCTGCAAATTG
CCATGGGATGTA------------------------------------------------

>AvBD2_MELUN
ATGAAGATCCTTTACCTGCTCTTTTCTCTCCTCTTCTTGGCACTTCAAGTTTCTCCAGGT
TTGTCTTCACCACGGCGGGACATGTTTCTCTGTAGAAAAGGGTCCTGTTACTTTGGAAAA
TGCCCCATCCATCTGGTTAAAGTTGGAAGGTGTTTTGGATTCCGCTCCTGCTGTAAATCG
CCATGGGATATATATAACAACATCATGGACCACCAACTCAAGAGTGATGAGAATTCCTTC

>AvBD2_FICAL
ATGAAGATCCTTTACCTCCTCTTTTCTCTCCTCTTCTTGGCACTCCAGGTTTCTCCAGGT
TTGTCTTCACCTCAGAGGGATATGATTTTCTGTAGAGGAGGGAGCTGTCACTTTGGAGCA
TGCCCCTTCCACCTGGTTAAAGTTGGAAGTTGCTTTGGGTTCCGCTCCTGCTGCAAACCG
CCTTGGAACGTAAGAAATGTTGATGAGCCATTCATTGAAGAGCAA---------------

>AvBD2_GEOFO
ATGAAGACCCTCTGCCTGCTCTTTTCTCTCCTCTTCTTGGCTCTCCAGGTCTCTCCAGGT
TTGTCTTCACCCCGGAGGGAAATGATTTTCTGCAGAGGAGGGAGCTGTCACTTTGGAGGA
TGTCCCTTCCATCTGATTAAAGTTGGAAGTTGCTTTGGGTTCCGCTCCTGCTGCAAACAA
CCATGGAACGTAAGAGATGTTGATGAGCCATTCATTGAAGAG------------------

>AvBD2_PSEHU
atgaagatcctttacctgctcttttccctcctcttcttggcgctccaggtttctccaggt
ttgtcttcgccccggagggaaatgatattctgtagaggtgggagctgtcactttggagga
tgtcccttccacctggttaaagttgggagttgctttgggttccgctcctgctgcaaaccg
ccatggaacttaagaaatgttgatgagccattcattgaagagcaa---------------

>AvBD2_COLLI
ATGAAGATCCTTTACCTGCTCTTTTCTCTCCTCTTCTTGGCCCTCCAGGTTTCTCCAGCT
TTGTCTTCACCTCAGCGGGAGATGTTTCTCTGCAGAAGAGGGACCTGTCACTATGGAAGA
TGTCCCATCCATCTGATCAGAGTTGGAAGTTGTTTTGGGTTCCGCTCCTGCTGCAAATCG
CCATGGAATTTACAGAAAATTCATGAACCTTCCATTGAAGAG------------------

>AvBD2_ZONAL
atgaagacactttgcctgctcttttctctcctcttcttggctctccagatctctccaggt
ttgtcttcaccccggagggaaatgcttttctgcagaggagggagctgtcactttggagga
tgtcccttccacctggttaaagttggaaaatgctttgggttccgctcctgctgcaaaccg
ccatggaatgtaagagaagttgatgagccgttcattgaagag------------------

>AvBD2_FALPE
atgaagatcctttacctgctcttttctctcctccttttggcactccaggtttctccaggt
ttgtcttcaccccggcgggacatgcttttctgtagacatgggtcctgtcactttggaaga
tgtcccttccatatgattaaagttggaaaatgctttgggttccgctcctgctgcaaattg
ccatggcatgta------------------------------------------------

>AvBD2_FALCH
atgaagatcctttacctgctcttttctctcctccttttggcactgcaggtttctccaggt
ttgtcttcaccccggcgggacatgcttttctgtagacatgggtcctgtcactttggaaga
tgtcccttccatatgattaaagttggaaaatgctttgggttccgctcctgctgcaaattg
ccatggcgtgta------------------------------------------------

>AvBD2_AMAVI
atgaagatcctttatctgctcttttctctcctcttcttggcacttcaagtttctccaggt
ttgtcttcaccacggcgggacatgtttttatgtagaaaagggtcctgtcactttggaaga
tgccccatccatctggtcagagttggaagttgctttgggttccgctcctgctgcaaatcg
ccatgggatata------------------------------------------------

>AvBD2_APTFO
ATGAAGATCCTTTACCTGCTCTTTTCCCTCCTCTTCTTGGCACTCCAGGTTTCTCCAGGT
TTGTCTTCACCCCGGCGGGACATGTTTTTCTGTAGAAAAGGGTCCTGTCACTTTGGAAGA
TGTCCTATCCATCTGATTAAAGTTGGAAGCTGCTTCGGCTTTCGCTCCTGCTGCAAA---
------------------------------------------------------------

>AvBD2_PYGAD
ATGAAGATCCTTTACCTGCTCTTTTCCCTCCTCTTCTTGGCACTCCAGGTTTCTCCAGGT
TTGTCTTCACCCCGGCGGGACATGTTTTTCTGTAGAAAAGGGTCCTGTCACTTTGGAAGA
TGTCCTATCCATCTGATTAAAGTTGGAAGATGCTTCGGCTTTCGCTCCTGTTGCAAATCG
CCATGGCAGCTA------------------------------------------------

>AvBD2_CHAVO
ATGAAGATCCTTTACCTGCTCTTTTCTCTCCTCTTCTTGGCACTCCAGGTTTCTCCAGGT
TTGTCTTCACCCCAGCGGGACATGTTTTTCTGTAGAAAAGGGTCCTGTCACTATGGAAGA
TGTCCCGTCCATCTGATTAAAGTTGGAAGATGCTTTGGGTTTCGCTCCTGCTGCAAAGCG
CCATGGGATGTA------------------------------------------------

>AvBD2_MANVI
---------------------------------------------------------GGT
TTGTCTTCACCCCGGAGGGAAATGTTTCTCTGTAGAAAAGGGACCTGTCACTGGGGAAGA
TGCCCCGCCCATCTGGTTAAAGATGGAAGTTGCTTTGGGATCCGCTCCTGCTGTAAA---
------------------------------------------------------------

>AvBD2_ACACH
ATGAAGATCCTTTGCCTGCTCTTTTCTCTGCTTTTCTTCGCATTCCAGGTTTCTTCAGAT
TTGTCTTCACCCCGGAGGGAAATGTTTCTCTGTAGAAAAGGGACCTGTCACTTTGGAAGA
TGTCCCAGCCATCTAGTCAGAGCTGGAAGTTGCTTTGGATTCCGCTCCTGCTGCAAATAC
CCATGGAATCTAGAAAACATTGATGGCCCATTCCTTGAAGAGCAA---------------

>AvBD2_PHALE
ATGAAGATCCTTTACCTGCTCTTTTCTCTCCTCTTCTTGGCACTCCAGGTTTCTCCAGGT
TTGTCTTCACCCCGGCGGGAAATGTTTCTCTGTAGAAAAGGGTCCTGTCACTTTGGAAGG
TGTCCCATCCACCTGATTAGAGTTGGAAGTTGCTTTGGGTTCCGCTCCTGCTGCAAATCG
CCATGGTATGTAGAAAAACTTCATGGACTGTCCATTCAAGAG------------------

>AvBD2_PHORU
ATGAAGATCCTTTACCTGCTCTTTTCTCTCCTCTTCTTGGCACTCCAGGTTTCTCCAGGT
TTGTCTTCACCCCAGCGGGACATGTTTCTCTGTAGAAAAGGGTCCTGTCACTTTGGAAGG
TGTCCCATCCATCTGGTTAGAGTTGGAAGTTGCTTTGGGTTCCGCTCCTGCTGCAAATCG
CCATGGAATCTA------------------------------------------------

>AvBD2_PODCR
ATGAAGATCCTTTACCTGCTCTTTTCTCTCCTCTTTTTGGCACTCCAGGTTTCTCCAGGT
TTGTCTTCACCTCAGCGGGACATGTTTCTCTGTAGAAAAGGGACCTGTCACTTTGGAAGA
TGTCCCATCCATCTGGTTAGAGTTGGAAGTTGCTTTGGGTTCCGCTCCTGTTGCAAATCG
CCATGGAATCTA------------------------------------------------

>AvBD2_BALRE
ATGAAGATCCTTTACCTGCTCTTTTCTCTCCTCTTCTTGGCACTCCAGGTTTCTCCAGGT
CTGTCTTCACCCCGGAGGGACATGTTTCTCTGTAGAAAAGGGTCCTGTCACTTTGGAAGA
TGTCCCATCCATCTGATTAGAGTTGGAAGTTGCTTTGGGTTCCGCTCCTGCTGCAAAGCG
CCATGGAATCTA------------------------------------------------

>AvBD2_CARCR
ATGAAGATCCTTTACCTGCTCTTTTCTCTCCTCTTCTTGGCACTCCAGGTTTCTCCAGGT
TTGTCTTCACCCCGGCGGGACATGTTTTTCTGTAGAAAAGGATCCTGTCATTTTGGAAGA
TGTCCCTTCCATCTGGTTAAAGTTGGAAGTTGCTTTGGGTTCCGTTCCTGCTGCAAAGAG
CCATGGAATGTA------------------------------------------------

>AvBD2_NIPNI
ATGAAGATCCTTTACCTGCTCTTTTCTCTCCTCTTCTTGGCACTCCAGGTTTCTCCAGGT
TTGTCTTCACCTCGGCGGGACATGTTTCTCTGTAGAAAAGGGTCCTGTCACTTTGGAAGA
TGTCCCTTCCATCTGGTTAAAGTTGGAAGTTGCTTTGGGTTCCGCTCCTGCTGCAAAGAC
CCATGGAATGCA------------------------------------------------

>AvBD2_PHACA
ATGAAGATCCTTTACCTGCTCTTTTCTCTCCTCTTCTTGGCACTCCAGGTTTCTCCAGGT
TTGTCTTCACCCCGGCGGGACATGTTTCTCTGTAGAAGAGGGTCCTGTCACTTTGGAAGA
TGTCCGTTCCACCTGGTTAAAGTTGGAAGTTGCTTGGGGTTCCGGTCCTGCTGCAAATCG
CCATGGCAAATA------------------------------------------------

>AvBD2_OPIHO
AGGAAGATCCTTTACCTGCTCTTTTCTGTCCTCTTCTTGGCACTCCAGGTTTCTGCAGGT
TCGTCTTCTTCCCGGCGGGACATGTTTTTCTGTAGAGGAGGGTCCTGTCACTTTGGAAGA
TGTCCCATCCACCTGATTAAAGTTGGAAGTTGCTTTGGGTTCCGTTCCTGCTGCAAATCG
CCATGGAATGTA------------------------------------------------

>AvBD2_CATAU
ATGAAGATCCTTTACCTGCTTTTTTCTCTTCTCTTCTTGGCACTCCAGGTTTCTCCAGGT
TTGTCTTCACCCCGGCGGGACATGTTTTTCTGTAGAAAAGGGTCCTGTCACTTCGGAAAA
TGTCCCATCCATCTGGTTAAAGTTGGATCTTGCTTTGGGTTCCGCTCCTGCTGCAAA---
------------------------------------------------------------

>AvBD2_CALAN
ATGAAGATCCTGTACCTGCTCTTTTCCCTCCTCTTCTTGGCACTCCAGGTTTCTCCAGGT
TTGTCTTCCCCCCGTCGGGACATGTTGTTCTGTAGAAAAGGCTCCTGTCACTTTGGGAGA
TGTCCCATCCATCTGATTAAAGTTGGACGTTGCTTTGGGTTCCGTTCCTGCTGCAAAGCG
CCATGGGATCTC------------------------------------------------

>AvBD2_FULGL
ATGAAGACCCTTTACCTGCTCTTTTCTCTCCTCTTCTTGGCACTCCAGGTTTCTCCAGGT
TTGTCTTCACCCCGCCGGGACATGTTTGTCTGTAGAAAAGGGTCCTGTCGCTTAGGAAGA
TGTCCCATCCAGATGGTTAGAGTTGGAAGTTGCTTTGGGTTCCTTTCCTGCTGCAAATTC
CCATGGGATCTA------------------------------------------------

>AvBD2_NESNO
ATGAAGATCCTTTACTTGCTCTTTTCTCTCCTCCTCTTGGCACTTCAAGTTTCTCCAGGT
TTGTCTTCACCCCGGCGGGACATGTTTCTCTGTAGAAAAGGGTCCTGTTACTTTGGAAGA
TGCCCCATCCATCTGGTTAAAGTTGGAAGTTGCTTTGGGTTCCGCTCCTGCTGCAAATCG
CCATGGGATATA------------------------------------------------

>AvBD2_TYTAL
ATGAAGATCCTTCACCTGCTCTTTTCTCTCCTCCTCTTGGCACTCCAGGTTTCACCAGGT
TTGTCTTCACCCCGGCGGGACATGTTTTTCTGTAGAAAAGGGTCCTGCCACTTCGGAAGA
TGTCCCATCCCTCTGGTTAAAGTTGGAAGTTGCTTTGGCTTCCGCTCCTGCTGCAAATAC
CCATGGGACGTA------------------------------------------------

>AvBD2_COLST
ATGAAGATCCTTTACCTGCTCTTTTCTCTCTTCTTCTTGGCACTCCAGGTCTCTCCAGGT
TTATCTTCACCCCATCGGAAAATGTTTCTCTGTCGAAACGGGTCCTGTCATTTTGGAAGA
TGTCCCATCCACCTGGTTAGAGTTGGAAGTTGCTTTGGGTTCCGCTCCTGCTGTAAATCG
CCATGGCAGATA------------------------------------------------

>AvBD2_GAVST
ATGAAGATCCTTTGCCTGCTCTTTTCTCTCCTCTTCTTGGCACTGCAGGTTTCTCCAGGT
TTGTCGTCACCCCAGCGGGACATGTTTCTCTGTAGAAAGGGGTCCTGTCACTTTGGAAGG
TGTCCCCTGGGCCTGTTGAGAGTTGGAAGTTGCTTTGGGTTCCGCTCCTGCTGCAAATCG
CCATGGCAGCTACAAAAATTTCATGAACTGTCCATTCAAGAGCAA---------------

>AvBD2_EGRGA
ATGAAGATCCTTTACCTGCTCTTTTCTCTCCTCTTCTTGGCACTCCAGGTGTCTCCAGGT
TTGTCTTCACCCCAAAGGGACATGTTTCTTTGTAGAAAAGGGACCTGTCATTTTGGAAGA
TGTCCCTTCCATCTGATAAAAGTTGGAAGTTGCTTTGGATTCCGCTCCTGCTGCAAATTC
CCATGGGATGTA------------------------------------------------

>AvBD2_PELCR
ATGAAGATCCTTTGCCTGCTCTTTTCTCTCTTCTTCTTGGCACTCCAGGTTTCTCCAGGT
TTGTCTTCACCCCAGCGGGACATGTTTCTCTGCAGAAAAGGGAGCTGTCACTTTGGAAGA
TGTCCCTTCCATCTGGTTAAAGTTGGAAGTTGCTTTGGGTTCCGCAACTGCTGCAAAGCG
CCATGGCAACTA------------------------------------------------

>AvBD2_CORBR
ATGAAGATCCTTTACCTGCTCTTTTCTCTCCTCTTCTTGGCGCTCCAGGTTTCTCCAGGT
TTGTCTTTGCCCCAGAGGGAAATGTTTTTCTGTAAAGGAGGGAGCTGCCACTTTGGAGGA
TGTCCCATCCATCTGGTTAAAGTTGGAAGTTGCTTTGGGTTCCGCTCCTGCTGCAAACGG
CCATGGGACCTAAGAAATGTTGATGAACCATTCATTGAAGACCAA---------------

>AvBD2_EURHE
ATGAAGATCCTTTACCTGCTCTTTTCTCTCCTCTTCTTGGCACTTCAGGTTTCTCCAGGT
TTGTCTTCACCCAAGCGGGACATGTTATTTTGTAAAAGAGGGACCTGTCACTTTGGAAGA
TGTCCCTTCCATCTGGTTAAAGTTGGAAGTTGCTTTGGGTTCCGCTCCTGCTGCAAACAT
CCATGGGATGTA------------------------------------------------

>AvBD2_HALAL
ATGAAGATCCTTTACCTGCTCTTTTCTCTTGTCTTCTTGGCACTCCAGGTTTCTCCAGGT
TTGTCTTCACCCCGGCGCGACATGTTATTTTGTAAAAGAGGAACCTGTCACTTCGGAAGA
TGTCCCATCCATCTAGTTAAAGCTGGAAGTTGCTTTGGGTTCCGCTCCTGCTGCAAATGG
CCATGGGATGTA------------------------------------------------

>AvBD2_CHAPE
ATGAAGATCCTATATCTGCTCTTTTCTCTTCTCTTCTTGGCACTCCAGGTTTCTCCAGGT
TTATCTTCACCCCGACGGGACATGTTTTTCTGTAAAAGGAGCAACTGTCACTCTGGAAGA
TGTCCCATCCATCTGGTTAGAGTTGGAAGTTGTTTTGGATTCGGCTCCTGCTGCAAATCA
CCATGGGATATTAATAGACGGTCCTTTCAAGAG---------------------------

>AvBD2_CHLUN
ATGAGGATCCTTTACCTCCTCTTTTCTCTCCTCTTCCTGGCACTGCAGGTTTCTCCAGGT
TTGTCTTCTCCTCAACGGGACATGTTGTTCTGTAAAAGAGGATCCTGTCACTATGGAAGA
TGTCCCTTCCACCTGGTTAAAGTAGGAAGTTGCTTTGGGTTCCGCAACTGCTGCAAATCG
CCATGGGATGCT------------------------------------------------

>AvBD2_MERNU
ATGAAGATCCTTTACCTGCTCTTTTCTGTCCTCCTCTTGGCACTTCAGGTTTCTCCAGGT
TTCTCTTCACCCCGGAGGGACATGTTGTTCTGTAGACATGGGTCGTGTCACTTTGGAAGA
TGTCCATTCCATTTGGTTAAGGTTGGAAGCTGCTTTGGGTTCCGCTCCTGCTGCAAA---
------------------------------------------------------------

>AvBD2_PTEGU
ATGAAGATCCTTTACCTGCTCTTTTCTCTCCTCTTCTTGGCACTCCAGGTTTCTCCAGGT
TTGTCTTCACCCCGGAGGGACATGTTTTTCTGCAGAAAAGGGTCCTGTCACTTTGGAAGG
TGTCCCATTCATCTGGTTAAAGTCGGAAGCTGCTTTGGGTTCCGCTCCTGCTGCAAAGCG
CCATGGGATCTA------------------------------------------------

>AvBD2_CAPCA
ATGAAGATCCTTTACCTGCTCTTTTCTCTCCTCTTCTTGGCACTCCAGGTTTCTCCAGGT
TTGTCTTCACCCCAGAGGGACATGTTTTTCTGTAGAAAAGGGACCTGTCACTTTGGAAGA
TGTCCCACCCATCTGGTTAAAGTTGGAAGTTGCTTTGGGTTCCGTTCGTGCTGCAAATGG
CCGTGGGATGTA------------------------------------------------

>AvBD2_TAUER
ATGAAGATCCTTTACCTGCTCTTTTCTCTCCTCTTCTTGGCACTCCAGGTTTCTCCAGGT
TTGTCTTCACCCCGGCGGGACATGTTTCTTTGTAGAAAAGGGACCTGTCACTTTGGAAGA
TGTCCCACTCATCTGGTTAAAGTTGGAAGTTGCTTTGGGTTCCGCAGCTGCTGCAAATGG
CCATGGGATGCA------------------------------------------------

>AvBD2_STRCA
ATGAGGATCCTTTACCTACTCTTTTCTCTCCTCTTTTTGGCCCTCCAGGTTTCTCCAGGA
CTGTCTTCGCCTCGGCGGGACATGCTTTTCTGTAGAAAAGGAACCTGTCATTTTGGAGGA
TGTCCTGCCCACTTGGTTAAGGTTGGAAGTTGCTTTGGTTTCCGCGCCTGCTGCAAATGG
CCGTGGGATGTA------------------------------------------------

>AvBD2_TINMA
ATGAGGATCCTTTACCTACTCTTTTCTTTTCTCTTCTTGGCCATCCAGATTTCTCCAGGA
CTGTCTTCACCCCGGCGGGACATGTTTTTCTGTAGGAAAGGAACCTGTCATTGGGGATCA
TGTCCTGTCCACTTGGTTAAAGTTGGATCTTGCTTTGGGTTCCGCTCTTGCTGCAAGTGG
CCATGGGATGTAGAAAATCATCAT------------------------------------

>AvBD2_CUCCA
ATGAAGATCCTCTACCTGCTCTTTTCTCTTCTCTTCTTGGCCCTCCAAGTTTCTCCAGGT
TTGTCTTCACCCCAGCGGGACAAGATTTTCTGTAGAAAAGGGACCTGTCACTTTGGAAGA
TGTCCTGTCCATTTGGTTAAAGTTGGAAGTTGCTTTGGGTTCCGCTCCTGCTGCAAATGG
CCATGGGATGCA------------------------------------------------

>AvBD2_MESUN
ATGAAGATCCTTTACCTGCTCTTTTCTCTCCTCTTCTTGGCACTCCAGGTTTCTCCAGGT
TTGTCGTCACCCCAGCGGGACATGTTTCTCTGTAGGAAAGGGTCGTGTCACTTTGGAAGA
TGCCCCATCCATCTGGTTAAAGTTGGGTCATGCATTGGGTTCCGATCCTGCTGCAAATGG
CCATGGCAAGTAGACAGACTTCATGAATTGTCCATGGAAGAGCAA---------------

>AvBD2_APAVI
ATGAAGTTCCTTTACCTGCTCTTTTCTCTCCTCCTCTTGGCT---------TCTCCAGGT
TTTTCTTTACCCCGTCGGGACATGCTTTTCTGTAGACATGGCTCCTGCTACTTTGGACAA
TGTCCCATCCATCTTGTTAAAGTTGGAAGTTGCTTTGGGTTCCGTAGCTGCTGCAAACCG
TTTTGGAGTGTAAATGAAGAAAAACTTCATGGACTGTCCATTCAAGAG------------

>AvBD2_BUCRH
ATGAAGATCCTTTACCTGCTCTTTTCTCTCCTCCTCTTGATATTCCAGGCCTCTCCGGGT
TTGTCTTCACCCCGGCGGGACATGTTGTTCTGTAGACATGGGTCCTGTCACTTTAGAAGA
TGTCCCTTCCATCTGATTGAAGTTGGAAGTTGCTTTGGTTTCAGAAAATGCTGCAAACCG
CCATGGTATGTA------------------------------------------------

>AvBD2_PICPU
ATGAAGATCCTTTACCTCCTGTTTTCTTTCCTCTTCTTGGCACTCCCTGTTTCTTCAGGT
TCGTCCTCACCTCGGCGGGACCTCCTTTTCTGCAGGAATGGCTCCTGCCACTTTGGAAAA
TGTCCTGTCCCTCTGATTAAAGTTGGGAGATGCTTTGGGTTCCGAAACTGCTGCAAATCC
TTGACTACGCTTGAAATTAGA---------------------------------------

>AvBD3_GALGA
ATGAAGATCCTGTACCTGCTCATCCCCTTCTTCCTCTTGTTTCTCCAGGGTGCTGCA---
---GGAACTGCCACCCAGTGCAGAATAAGAGGAGGATTCTGTCGTGTT---GGGAGCTGC
CGCTTCCCACACATAGCTATTGGGAAATGTGCAACATTTATTTCCTGCTGTGGAAGAGCA
---TATGAGGTTGATGCCCTGAATTCTGTGAGGACATCGCCGTGGCTTCTCGCTCCTGGA
AACAACCCCCAT
>AvBD3.1_ACACH
ATGAAGATCCTGTACCTGCTCTTCCCTTTGTTGCTCCTGTTGGTCCAGGGTGCTGCAGAA
GTACGAAATACGATTTCCTGCAGACGTCGAGGGGGATACTGCACTCTT---GGCGGTTGC
CGCTATCCTACAAGACCTATTGGAAGATGTACAACAGCAACAGTGTGTTGCAAAAGTACT
---TGGGGC---------------------------------------------------
------------
>AvBD3.2_ACACH
ATGCGGATCCTGTGCCTACTCTTCCCCTTCTTCCTCCTGGTGGCCCAGGGTGGGGCA---
---GGAAAAACAGACAAATGCATAAGACGAGGAGGATTCTGCGTTTTG---GGGGGCTGT
CGTTTCCCCTATAGATATGTGGGATCTTGTACAGCATTGAGTCACTGCTGCAAACTTACC
---TGGGGC---------------------------------------------------
------------
>AvBD3.3_ACACH
------------------------------------------------------------
---GGAAATAAGAAAGAATGTCATCGAGCAAAAGGCTTTTGTGCTTTT---CTGAAGTGC
CCTGTACTCTTTCGCATTGAAGGAAAATGTTCAAGGTTTTTCTTTTGCTGCAAAAAC---
------------------------------------------------------------
------------
>AvBD3.4_ACACH
------------------------------------------------------------
------------GCTGGATGCAGGCAAAAAGGGGGATTCTGCACTTAT---GGGAATTGC
CGCTATCCTTCAAGACCTATTGGAAGATGTACACTGTACAGCGTGTGCTGCAAAAGG---
------------------------------------------------------------
------------
>AvBD3.5_ACACH
ATGAAGATCCTGTACCTGCTCTTCCCTTTGTTGCTCCTGTTGGTCCAGGGTGCTTCAGAA
GAAAGAAATAAGATTGAATGCCGACGACGAGGGGGATACTGCAATTTT---GGAGGTTGC
CCCTACCCGAGAAGACTTATTGGAATATGTACAGCATCAAGTGTATGTTGTAAAA-----
------------------------------------------------------------
------------
>AvBD3_AMAVI
atgaagatcctgtacctgctctttcccctcttgctcctgttggttcaaggtgctgcagca
ctgggaaaagaagagaaatgcatacgaaaaaagggattctgcgttttg---gggggctgc
cgtttcccctataaatatgtgggaacttgttcaacattcagtcattgctgcaaatttatc
---tggggc---------------------------------------------------
------------
>AvBD3.1_ANAPL
ATGAAGATCCTGTTCCTGCTCTTCCCCTTCTTCCTCCTCTTTCTCCAGGGCGCTGCA---
---GGAAACTCTGTCCTCTGCAGAATAAGAGGGGGAAGGTGTCATGTG---GGGAGCTGC
CACTTCCCTGAAAGACATATTGGGAGATGTTCGGGTTTCCAAGCCTGCTGCATCAGGACA
---TGGGGT---------------------------------------------------
------------
>AvBD3.2_ANAPL
ATGAAGATCCTGTTCCTGCTCTTCCCCTTCGTCCTCCTCTTTCTCCAGGGCGCTGCA---
---GGAAGCCACCAAGCATGCAGACGAAGAGGGGGATTCTGTACGTTT---GGAAGATGC
CGCTTCCCCACGAGACCTGTTGGGAGATGTTCAACTCTAGTTCCCTGCTGCAGGAGTACA
---TGGGGT---------------------------------------------------
------------
>AvBD3.3_ANAPL
------------------------------------------------------------
----GAAGCCGCCAAGCATGCAGACAAAGAGGGGGAATCTGTACCTTT---GCGAGATGC
CGCTTCCCCACGACACCTATTGGGAGATGTTCAACTGCAGTTCCCTGCTGCAAGAG----
------------------------------------------------------------
------------
>AvBD3.4_ANAPL
ATGAAGATCCTGTTCCTGCTCTTCCCCTTCTTCCTCCTCTTTCTCCAGGGCGCTGCA---
---GGAAACGATATCCGATGCACAATAGAAGGGGGACGCTGTCGTTTT---GGGGGCTGC
CAGTTCGCTGAAAAACAGATTGGGAAATGTTATCGTATCGTACCTTGTTGCAGCAG----
------------------------------------------------------------
------------
>AvBD3.5_ANAPL
ATGAAGATCCTGTTCCTGCTCTTCCCCTTCGTCCTCCTCTTTCTCCAGGGCGCTGCA---
---GGAAGTACTTTACGCTGTAGAAGAAGAGGGGGAATTTGTCGTTTT---GGGAACTGC
CTCTTCCCTGAAAGACATATTGGGAGATGCTCATCTTTCCAACCCTGCTGCAGCAGGATA
---TTTGGT---------------------------------------------------
------------
>AvBD3.6_ANAPL
ATGAAGATCCTGTTCCTGCTCCTCTCCTTCTTCCTCCTCTTTCTCCAGGGTGATGCAGTC
---GGAAATTCTTGGCTCTGTGTAAGAAGAGGGGGAAATTGTCGTTTT---GGGAGGTGC
CAGTTTGCTGAAAGACAGATTGGGAGATGCTCAGCTTTCCAACCCTGCTGCGGCAGGACA
---TGGGGT---------------------------------------------------
------------
>AvBD3.1_APAVI
------------------------------------------------------------
---GGAAGTGAAAAGAGATGCAAAAAAAGAGGCGGATTCTATGTTTTG---GCAGGCTGT
TTCAGCGGAACAACTATTATTGGAAAATGTTCTACATTTTACGCATGCTGTAAAAAGACC
---TGGGGT---------------------------------------------------
------------
>AvBD3.2_APAVI
ATGAAGATCCTGTACCTGCTCTTGGCTTTCTCCCTGCTGTTGGTGCAGGGTGCAGCA---
---GGAAACAGGCAAATATGCCAAAGAAAAGGAGGTTATTGCACTTGG---GGCAGCTGC
AAGTACCCTACAACACCTGTTGGAAGATGTTCCAGATTACAAGTATGCTGCAAAAGCATC
---TGGGGT---------------------------------------------------
------------
>AvBD3_APTFO
ATGAAGATCCTGTACCTGCTCTTCCCCTTCTTCCTCCTGTTGATCCAGAGAAGCTTT---
---GGC---------CTATGCAGACTAAGAAGAGGGTTCTGTGCTCGT---GGGCGCTGC
CGCTTCCCTGCAATACCTATTGGAAGATGTTCAAGATTTGTCCAGTGCTGCAGACGTGTC
---TGGGGT---------------------------------------------------
------------
>AvBD3.1_BALRE
ATGAAGATCCTGTACCTGCTTTTCCCCTTCTTCCTCCTGTTGGTCCAGGGTGCTGCA---
---GGAAATGAAGGTCAATGTAAGCAAGAAGGGGGATTCTGTAGTTTT---TTGACGTGC
TATCACCCTCATCACATCTTTGGAAGGTGTTCAACATTTATAGTTTGCTGCAAAAAG---
------------------------------------------------------------
------------
>AvBD3.2_BALRE
ATGAAGATCCTCTACCTGCTCTTCCCCTTCTTCCTCCTGTTGGTCCAGGGTGCTACA---
---GGAAACGTATTACAATGCAACCGAAGAGGTGGAATCTGTACTTAT---GGGCGCTGC
CGCTACCCTTCAAAAATAATCGGCAGATGTTCATATTTTCAGCCCTGCTGCAGAAGTATT
---TGGGGC---------------------------------------------------
------------
>AvBD3_CAPCA
ATGAAGATCCTGTACCTGCTCTTCCCCTTACTCCTCCTGTTGATCCAGGGTGCTGCA---
---AGAATCTCCATCCTGTGCAGAAAAAGAAGGGGATTCTGTACTTTT---GGGCGCTGC
CGTTACCCTGCGACACCTATTGGAAGATGTTCAAGATTTCAACAATGCTGCAGAAGTGTC
---TGGGGT---------------------------------------------------
------------
>AvBD3_CARCR
------------------------------------------------------------
---GGAAACTCGATCCGATGCAGACTGAAACGGGGATACTGCGTTTCT---GGGCGGTGC
CGCTACCCTGCAAGACCTATTGGAAGATGTTCGGTATTTCAGCAATGCTGCAGAAGTGTC
---TGGGGT---------------------------------------------------
------------
>AvBD3.1_CHAPE
ATGAAGATCCTGTACCTGCTCTTCCCTTTCTTCCTTCTGTTGATCCAGAGTGCTGCA---
---GGAAACCCACTTAGATGCCTACAAAGAGGGGGACAATGCACTTTT---GTGCGCTGC
CGCTACCCTACAAGAGCTGTTGGAAGATGTTCAACAGTTCAGCCATGCTGCATAAGTATC
---TGGGGT---------------------------------------------------
------------
>AvBD3.2_CHAPE
------------------------------------------------------------
---GGAAGCTCATTTAGATGCAGACAAAGAGGGGGACACTGCGCTGTC---GGTCACTGC
CGCTCCAGTGAAAGAACTTTGGGAAGATGTTCAACATTTCGTCCATGCTGCATAAGG---
------------------------------------------------------------
------------
>AvBD3.3_CHAPE
------------------------------------------------------------
---GGAAGCTCATCTAGATGCAGGCAAAGTGGGGGACGCTGCTTTTTA---AGGCCCTGC
CACTACCCTGAAAAAGCTATTGGAAGATGTTCAGTATTTCGTATATGCTGCAAAAGG---
------------------------------------------------------------
------------
>AvBD3.1_CHAVO
atgaagatcctgtacctgctcttccccttcttcctcctgttggtccagggtgctgca---
---ggaagcacaaaccgatgcagacgacaagggggattctgctttctt---ggaggctgc
cgttttccctatagatttgtgggagtttgttcgacattcagtcactgctgcaaaaaaatc
---tgggga---------------------------------------------------
------------
>AvBD3.2_CHAVO
atgaagatcctgtacctgctcttctccttcttcctcctgatgatccagggttctgca---
---ggaaactcatttggatgcacacaaagagggggatattgcaccttg---gggcgctgt
cgcccccgtgcagcatctctcggaagatgttcaatattctatgcatgctgcagaagtgcc
---tggggt---------------------------------------------------
------------
>AvBD3_CHLUN
ATGAAGATCCTGTACCTGCTCTTCCCCTTCTTCCTCCTGCTGGTCCAGGGTGCTGCAGGA
AGTGGAAGTTCAGACCTATGCAGAAGAAGAGGGGGATTCTGCACTTTC---GGGTCCTGT
CGTTACCCTACAACACCTATCGGAAAATGTTCGACATTTCGCCAATGCTGCAAAAGTCTG
---TGGGGA---------------------------------------------------
------------
>AvBD3.1_COLLI
atgaagatcctgtacctgctcttccccttgctcctcctcttggtccagagcgctgca---
---ggaagcacagacggatgcatacggcggaagggattctgcgtgctc---gggggctgc
cgtttcccctataaatatgtgggactttgtacaaaattcagccactgctgcaaatttatc
---tggggt---------------------------------------------------
------------
>AvBD3.2_COLLI
atgaagatcctgtacttgctcttccccttcttcctcctgttgatccagggtgctgca---
---ggaaacgaagcccaatgcagacaaagaggtggattctgcactatt---gggcgttgc
cactaccctacaacagctattggaaggtgttcaagctatcgccactgctgcagaagatgg
------gtc---------------------------------------------------
------------
>AvBD3_COLST
ATGAAGATCCTGTACCTGCTCTTCCCCTTCTTTCTCCTGTTGCTCCAGGATGATGCA---
---GGGAATGAAGGTCAGTGTAAGCAAGAAGGGGGATTCTGCAGTTTT---TTGACATGC
TATCACCCTGATCACATCTTTGGAAGATGTTCAACATTTATGGTTTGCTGCAAA------
------------------------------------------------------------
------------
>AvBD3_COLVI
atgaagatcctgtacctgctcatccccttcttcctcttgtttcttcagggtgctgaa---
---ggaaatttcatccagtgcaggagaagaggaggagtctgtcgttct---gggggctgc
cgcatcaggcaaagaactattgggaaatgtgcagcatttattccctgctgcagaag----
------------------------------------------------------------
------------
>AvBD3.1_CORBR
atgaggatcctgtacctgctcttccccttgttcctcctgttggtccagggtgctgca---
---ggc---------------atccgacggggaggattctgcgctgtg---gggggctgt
cgtttcccgtataaatttgcgggagtttgttcaacattgagtcactgctgcaaaccg---
------------------------------------------------------------
------------
>AvBD3.3_CORBR
ATGAAGATCCTGTTCCTGCTCTTCCCCCTGATCCTCCTGCTGGTGCAGGGTGCTGCA---
---GGAATTAAAAATGCATGCCAGCTACTAGGAGGATACTGTGCTTTT---TGGAAGTGT
CGCCCCCCTACAAGACGTATTGGAAACTGCTCAGCCTTCACCATATGCTGCAAACGTGTG
---CGGGGC---------------------------------------------------
------------
>AvBD3.4_CORBR
atgaagatcctgttcctgctcttccccctgatcctcctgctggtgcagggtgctgca---
---gggagtgaacttcaatgcagacaccgaagaggatactgttctttt---gggagatgt
atcccccctgcaaggcctattggaagatgtacagcacaaaccatttgctgcaaaggg---
------------------------------------------------------------
------------
>AvBD3.5_CORBR
atgaagatcctgttcctgctcttccccctgatcctcctgctggtgcagggtgctgca---
---ggtata---tttagatgcagacagagaagaggatactgctccttt---cagagatgt
cgccgccctgattggcctcttggaagatgtacagcacaaactgtgtgctgcaaaggg---
------------------------------------------------------------
------------
>AvBD3.6_CORBR
ATGAAGATCCTGTTCCTGCTCTTCCCCCTGATCCTCCTGCTGGTGCAGGGTGCTGCAGCT
---GGA------------TGCAGGCAAAGAGGGGGATACTGCACTTAC---GGGAGATGC
CAGTTCCCTGCAAGACCCATTGGAAGATGCACACTGTACAGTGTGTGCTGCAAGAGA---
------------------------------------------------------------
------------
>AvBD3.1_CUCCA
ATGCGGATCCTGTACCTGCTCTTCCCCCTCTTCCTCCTGTTGCTCCAAGGTGCTGCA---
---GGAAAGCTGGACCGCTGCCGACGAAGAGGTGGATTCTGCAGAGCT---ACAGGCTGT
CCCAGAGGTAGACCACCTATTGGAAGATGTGCAAATGGTCTCCGATGCTGCAGACG----
------------------------------------------------------------
------------
>AvBD3.2_CUCCA
ATGCGGATCATGTACCTGCTCTTGGTCTTCTCCCTCCTGCTGTTCCAGGGTGCTGCA---
---GGAAAGCTGGACCGCTGCCGACGAAGAGGTGGATTCTGCAGAGCT---ACAGGCTGT
CCCAGAGGTAGACCACCTATTGGAAGATGTGCAAATGGTCTCCGATGCTGCAGACG----
------------------------------------------------------------
------------
>AvBD3_EGRGA
ATGAAGATCCTCTACCTGCTCTTCCCCTTCTTCCTCCTCTTGGTCCAGGGTGCTGCA---
---GGAAATGTTTTACAATGCATAATAAGAGGGGGATTCTGCTCTTTG---GGGGGCTGC
CAAATCCCTGGAACCACTATTGGAAGATGTTCAGGTTTTCAGCTGTGCTGCAAAAGG---
------------------------------------------------------------
------------
>AvBD3_EURHE
ATGAGGATCCTGTACCTGCTCTTCCCCTTCTTCCTCCTGTTGGTCCAGGGTGCTGCA---
---GGAAACTTCCTCAGCTGCAGAGGAAGAAGGCAATATTGCGCTTTT---GGACGGTGC
CGCTACCCTGCAATACCTGTGGGAAGATGTTCAGCATCTCGACAGTGCTGCACTAATGTC
---TGGCGT---------------------------------------------------
------------
>AvBD3_FALCH
atgcggatcctgtacctgctcttcccctttgtcctcctgttggcccagggtgctgca---
---ggaagcagaagcccatgcagaagaaatggaggacactgcgttttg---gggggctgc
cttttccccctgaaaaccatgggatcttgttcaatattcaggagctgctgcaaacttgtg
---tggggt---------------------------------------------------
------------
>AvBD3_FALPE
ACGCGGATCCTGTACCTGCTCTTCCCCTTTGTCCTCCTGTTGGCCCAGGGTGCTGCA---
---GGAAGCAGAAGCCCATGCAGAAGAAATGGAGGACACTGCGTTTTG---GGGGGCTGC
CTTTTCCCCCTGAAAACCATGGGATCTTGTTCAATATTCAGGAGCTGCTGCAAACTTGTG
---TGGGGT---------------------------------------------------
------------
>AvBD3.1_FICAL
atgaagatcctgttcctgctcttccccctgatcctcctgttagtccagggtgctgca---
---ggaaattcatcagcctgcaggcgcagagggggattctgcaccttt---gggcgctgt
cgctaccccacaacccctgttggaagttgctcagcactcaaggtgtgctgcaaaag----
------------------------------------------------------------
------------
>AvBD3.2_FICAL
ATGAAGATCCTGTTCCTGCTCTTCCCCCTGATCCTCCTGTTGGTCCAGGGTGCTGCA---
---GGAATTAAAAATGCATGCCAGCTACTAGGAGGATACTGTACTTAT---TGGAAGTGT
CGCCCCTCTACACGACCTATTGGAAAGTGCTCAGCCTTTACCATATGCTGCAAACGTGTG
---CGGGGT---------------------------------------------------
------------
>AvBD3.3_FICAL
atgaagatcctgttcctgctcttccccctgatcctcctgttggtccagggtgctgca---
---ggaagttcatctcgatgcaggcgccgagggggattctgcagcttt---gatggttgc
agctccccctcaatacctattggaagatgctcaagagttagtgtgtgctgcaaaag----
------------------------------------------------------------
------------
>AvBD3.4_FICAL
ATGAGGATCCTGTTCCTGCTCTTCCCCTTGCTCCTCCTGTTGGTCCAGGGTGCTGCAGCA
---GGAAAACATGACAAGTGCATCCGGCGAGGAGGAATCTGTGTCCTG---GGGGGCTGT
CGTTTCCCCTATAGATACGTGGGAGTTTGTTCAACACTGAGCCACTGCTGCAAGCCTGTT
---TGGGGA---------------------------------------------------
------------
>AvBD3.5_FICAL
------------------------------------------------------------
---ggagggatacttgaatgcaggcgccgaagaggatactgttctttt---gggagatgt
atcccccctgcaatacctattggaagatgtacaggacaaaccatctgctgcagaggtcgc
---tgggtg---------------------------------------------------
------------
>AvBD3.6_FICAL
atgaagatcctgttcctgctcttccccctgatccttctgctggtccagggtgcttcagct
---gga------------tgcagacagagagggggatactgcacttac---gggagatgc
aacttccctgcgagacccattggaagatgcacactgtacagtgtgtgctgcaagaga---
------------------------------------------------------------
------------
>AvBD3_FULGL
ATGAAGATCTTGTACCTGCTCTTCCCCTTCTTCCTCCTGTTGGTGCAGGGTGCTGCA---
---GGAAGCTCGTTCCAATGCACACAAAGAGGGGGATTCTGCACTTTT---TGGCGCTGT
CCCTACTCCACAACACGCATTGGAAGATGTTCAGGATCTCGCTTATGCTGCACCAGAATC
---TGGGGT---------------------------------------------------
------------
>AvBD3_GAVST
ATGCGCATCCTGTACCTGCTCTTCCCCTTGTTCCTCCTGTTGGTCCAGGGTGCTGCA---
---GGAAACGTAGACCGATGCAGATGACAAAAGGGATTCTGCGTTTTG---GGGGGCTGC
CGTTTCCCCTATAAATTTGTGGGAGTTTGTTCAACATTCAGCCACTGCTGCAAACTAATC
---TGGGGT---------------------------------------------------
------------
>AvBD3.1_GEOFO
ATGAAGATCCTGTTCCTGCTCCTCCCCCTATTCCTCCTGTTGGGCCTGGGTGCTGCA---
---GGCAATGCAGAGGAATGCAGGTTAAAACGGGGATTCTGCCTCAGG---GATTATTGT
CCTACAGGTACACATCGTGCAGGCACATGCGCTCCAGGCATATTGTGCTGCAGAAGGGGA
---GAGTCGTTGTGGGTT------------------------------------------
------------
>AvBD3.2_GEOFO
atgaagatcctgttcctgctcttccccttgatcctcctgttggtccagggtgctgca---
---ggagatataattacatgcaggcgcagagggggatcctgcaccttt---gggcgttgc
cgctaccccacaagagctgttgggagatgctcatcagtccaagtttgctgcattagtctg
---tgggtt---------------------------------------------------
------------
>AvBD3.3_GEOFO
atgaagatcctgttcctgctcttccccctgatcctcctgttggtccagggtgctgca---
---ggaaatgaaaatgcctgtaggcgcagagggggatcctgcaccttt---gggagttgc
cgctaccccacaaccccaattgggagatgttcaagattcaaagtgtgctgcaggagtctg
---tgggtt---------------------------------------------------
------------
>AvBD3.4_GEOFO
atgaggatcctgttcctgctcttccccttgttcctcctgttggtcccaggtgctgcagca
---ggaaaacatgccaagtgtatccgacaaggaggattctgtgctgtg---gggggctgt
cgtttcccctataaatacgtgggagtttgttcaactctgagtcactgctgcaaacttatt
---tggggt---------------------------------------------------
------------
>AvBD3.5_GEOFO
atgaagatcctgttcctgctcttccccttgatcctcctgttggtccggggtgctgca---
---gggaatgcaggtcaatgcaggcgcctagggggattctgcaggttt---cttggctgc
agctcacctgcaaaacctattggaagatgttcagcaaacagtctgtgctgcaaaattaac
---tgggtt---------------------------------------------------
------------
>AvBD3.6_GEOFO
atgaagatcctgttcctgctcttccccctgatcctcctgttggtccagggtgctgca---
---ggcagtagagttgtatgtctgaaactatggggattctgctccagg---cgttcttgc
cctattggtacacgtgttctgggaagatgtgcaggagaatttttgtgctgcaaacg----
------------------------------------------------------------
------------
>AvBD3.7_GEOFO
atgaagatcctgttcctgctcttccccctgatcctcctgttggtccagggctctaca---
---ggaagtgcacttcgatgcaaacagcagagaggatactgttccttt---gggagatgt
gtcccccctgcaaggcccattggtagatgtacaggacagaccatctgctgcagaggactc
---tggggt---------------------------------------------------
------------
>AvBD3.8_GEOFO
atgaagatcctgttcctgctcttccccctgctcctcctgttggtccggggtgctgca---
---gggagtagaattcaatgcaaagagagaggaggattttgttcttct---gtaagatgt
cgcccccctctaagaactattggaagatgttcagacatggccgtgtgctgcagaaggatg
---tggtgt---------------------------------------------------
------------
>AvBD3.9_GEOFO
atgaagatcctgttcctgctcttccctctgatcctcctgttggtccagggggcttcagct
---gga------------tgcaggcgaagagggggatactgcacttat---gggagatgc
aacttccctgcgagacccattggaagatgcacactgtacagtgtgtgctgcaagaga---
------------------------------------------------------------
------------
>AvBD3_HALAL
ATGAAGATCCTGTACCTGCTCTTCCCCTTCTTCCTCCTCCTGATCCAGAGTGCTGCA---
---GGAAACCCATTCCGATGCAGACGACAAGGGGGACACTGCACTCTT---GGGAGGTGC
CACTACCCTTCAACACCTGTTGGAATATGTTCGAGATCTCACATATGCTGCAGAACG---
------------------------------------------------------------
------------
>AvBD3_LEPDI
ATGAAGACCCTGTACTTGCTCTTCCCCTTCTTCCTTTTGTTGGTCCAGGGAGCTGCA---
---GGAAATGAAGGTCAATGTAAGAAAGAAGGGGGATTCTGTAGTTTT---TTGACATGC
TATCACCCTCATCACGTCTTTGGAAGGTGTTCAACATTTATCGTTTGTTGCAAAAAG---
------------------------------------------------------------
------------
>AvBD3.1_MANVI
ATGAAGATCCTGTACCTGCTCTTCCCCTTGCTCCTCCTGCTGGTCCAGGGTGCTGCA---
---GGAAGCAAATTCAGATGCAAAATAAATGGGGGAGACTGCAGATTT---GGGAAATGC
CCCTACGGTACCAAACCAATTGGAAGATGCTCAACATTTAGAGTATGTTGCAAAAGCACC
---TGGGGT---------------------------------------------------
------------
>AvBD3.2_MANVI
ATGAAGATCCTGTACCTGCTCTTCCCCTTGCTCCTCCTGCTGGTCCAGGGTGCTGCAGAA
ACACAAAGCGAATTCAAGTGCCTACTAAGCGGGGGTGACTGCAGATTT---GCCATATGT
GCCTATGGTACAAAACCAATTGGAAGATGCTCAACATTTAAAGCATGTTGCAAAAG----
------------------------------------------------------------
------------
>AvBD3.3_MANVI
ATGAAGATCCTGTACCTGCTCTTCCCCTTGCTCCTCCTGCTGGTCCAGGGTGCTGCAGCA
TGGGATAACACACTCAAATGCAAATCAACCGGGGGATTCTGCGCATTT---GTGAAATGC
CCCTCTGGTACAAGAGCTGCTGGAAAATGTACTTCTTCTACTTACTGTTGCAAAAG----
------------------------------------------------------------
------------
>AvBD3.4_MANVI
ATGCGACTCCTGTACCTGCTTTTCCCCTTCCTCCTCCTGTTGGTCCAGGGAGCTGCAGCT
---GGAAAAACAGACAAATGCATAAAACGAGGAGGATTCTGCGTTTTT---GGGGGCTGT
CGTTTCCCCTATAAATATGTGGGAACTTGTACACTTGTGAGTCACTGCTGCAAACTTATC
---TGGGGT---------------------------------------------------
------------
>AvBD3.5_MANVI
------------------------------------------------------------
---GGAAGTGTACATCTATGCAGACATCAAAGGGGAATCTGTGTTTTT---GGGAGATGC
CCCCTGGGTACAAGACCCGTTGGGAGATGTACAGCACAAACCCTGTGCTGCAGACGG---
------------------------------------------------------------
------------
>AvBD3.6_MANVI
------------------------------------------------------------
---GGAAATCCAGATAAATGCATACGGCAAAGAGGAATCTGCACTTTT---GGGGGTTGC
CGTCCCCCTACAGTACCAATTGGACAATGCTCAGAAGACACTTTCTGCTGCAAAAGG---
------------------------------------------------------------
------------
>AvBD3.7_MANVI
ATGAAGATTCTGTACCTGCTCTTCCCCTTGCTCCTCCTGCTGGTCCAGGGTGCTGCAGCT
---GGA------------TGCAGACGGCAAGGGGGATACTGCACTTAT---GGAAGATGC
AACTTCCCTGCGAGACCTATTGGAAGATGCTCCCTGTATAGTGTGTGCTGCAAAAGA---
------------------------------------------------------------
------------
>AVBD3_MELGA
ATGAAGATCCTGTACCTGCTATTCCCCTTCTTCCTCTTGTTTCTCCAGAGTGCTGCA---
---GGAACTCCCATCCAGTGCAGAATAAGAGGAGGATTCTGTCGTTTT---GGGAGCTGC
CGCTTCCCACACATAGCCATTGCGAAATGTGCAACTTTTATTCCCTGCTGCGGAAGAGCA
---TATGGGGTTGATGCCCTGAATTTTGTGAGGACATTGCCCTGGAAACACCTCTGT---
------------
>AvBD3_MELUN
atgaggatcctgtacctgctctttcccctcttgctcctgctggtccagggtgctgcagca
ctgggaaaagaagaaaaatgcttacgaaaaaaaggagtctgcattttt---gggggctgc
cgtttcccctataaatatgtgggaagttgttcaacattccgtcactgctgcaaattaatc
---tggggc---------------------------------------------------
------------
>AvBD3_MERNU
ATGAAGATCCTGTACCTGCTCTTTGCCGTCTTCCTCTTGTTGGTGCAGGGTGCTGCA---
---GGAAGCACACTTGGATGCTCTCAGAGAGGGGGCTACTGCACTTTC---GGGCGCTGC
CGTTACCCTGCAAGGTCTATTGGAAGATGTTCAGTGTTCCGCTCATGCTGCAGAAGG---
------------------------------------------------------------
------------
>AvBD3.1_MESUN
ATGAAGATCCTGTACCTGCTCTTCCCCTTCTTCCTCCTGTTGATCCAGGGTGCTGCA---
---GGAAGCACACTCGGATGCACTCAAAGAGGGGGATTCTGCAGGTTT---GGGCGCTGC
CAGCCCCCTACTATATCTCTTGGAAGATGTTCAATATTCCGTCATTGCTGCAAAAGAATA
---TGGGTC---------------------------------------------------
------------
>AvBD3.2_MESUN
ATGAAGATCCTGTACCTGCTCTTCCCCTTCTTCCTCCTGTTGATCCAGGGTGCTGCA---
---GGAAGCGCAACAGGATGCAGACTACGAGGGGGATATTGCTCTTTG---GCACGCTGC
CGTCCCCCTGCAGTACCTATTGGAAGATGTTCAAGATTTGCTGATTGCTGCAAAAAAATA
---TGGGTC---------------------------------------------------
------------
>AvBD3.3_MESUN
ATGAAAATCCTTTCCTTTCTCTTTGCTATCCTCTTGGTGATATCTCACGGAGCTGCA---
---------GTTATGCGATGTGGATATCGTGGGACTTTCTGTTTCCCT---GGGACATGC
CCTCTTGGCAATGCTTATCTGGGCGTGTGTCGTTCGGGACACTCATGCTGTAAATGG---
------------------------------------------------------------
------------
>AvBD3_NESNO
ATGAAGATCCTGTACCTGCTCTTTCCCCTCTTGCTCCTGTTGGTCCAGGGTGCTGCA---
---GGAAAAGAACAGCAATGCATACGAAAAAAGGGATTCTGCGTTTTG---GGGGGCTGC
CGTTTCCCCTATAAATATGTGGGAACTTGTTCAACATTCAGCCACTGCTGCAAATTCATC
---TGGGGT---------------------------------------------------
------------
>AvBD3_NIPNI
ATGAAGATCCTGTACCTGCTCTTCCCCTTCTTCCTCCTGTTGGTCCAGGGTGCTGCA---
---GGAAGCCCATTTCGATGCATTCAAAGAGGGGGATACTGCAGTTTT---GGGGACTGC
CGCTACCCTGCAAGATCTATTGGAAGATGTTCGCGTTTTCAGCAATGCTGCAAAAATATC
---TGGGGT---------------------------------------------------
------------
>AvBD3_OPIHO
ATGCGGATCCTGTACCTGCTCTTCCCCTTCTTCCTGCTGTTGGTCCAGGGTTCTGCA---
---GGAAACACGTTACAATGCAAACTACAACGTGGATTCTGCACTCTC---TGGCCCTGC
CGCCACCCCTATATATCTATTGGAATATGTTCAAGGCTTCACCACTGCTGCAGAAGG---
------------------------------------------------------------
------------
>AvBD3_PELCR
ATGAAGATCCTCTACCTGCTCTTCCCCTTCTTCCTCCTGTTGATCCAGGGCACTGCA---
---GGAAACCCATTACTATGCGTACAAAGGAGGGGATTCTGCACTTAT---CAGAGATGC
AGGTACCCTTCAGTACCTATTGGAAGATGTTCGCATTTTCAGTATTGCTGCAAAAGTGTC
---TGGGGC---------------------------------------------------
------------
>AvBD3_PHACA
ATGCGAATCCTGTTCCTGCTCTTCTCCCTCTTCCTTCTGTTGGTCCTGGGTGCTGCA---
---GAAAATACAGACCAATGCATAAAACGAAAGGGATTCTGCGTTTTT---GGGGGCTGC
CGTTTCCCCTATAAATATGTGGGAAGTTGTACAAGATTCTCGCACTGCTGCAAAATG---
------------------------------------------------------------
------------
>AvBD3.1_PHALE
ATGCGGATCCTGCCTCTCCTTTGTGCCCTCCTCCTCCTGATGCTCCAGGGAACAGCA---
---GGATCGCCCCAGGACTGTGAGCGCCGTGGGGGTTTCTGCTCTCAC---AGGTCATGC
CCTCCAGGCATTGGTCGCATTGGCCTTTGCTCTGAGCAAGACTTCTGCTGTCGGAGG---
------------------------------------------------------------
------------
>AvBD3.2_PHALE
ATGAAGATCCTGTACCTGCTCTTCCCTTTCTTCCTCCTGTTGATCCAGGGTCCA------
---GGCTCAATC---CGATGCAGACAGAGAGGGGGATACTGCGTTCTT---GGGAACTGC
CGCTACCCTACAACACCTATTGGAAGATGTTCAAGATTTCACCGATGCTGCAGAAGG---
------------------------------------------------------------
------------
>AvBD3.3_PHALE
ATGCGGATCCTGTACCTGCTCTTCCTCTTCTTCCTCCTGTTGGCCCAGGGTGCTGCA---
---GGAAACACAGACCGATGCAGACGACAAGGGGGATTCTGCCTTCTT---GGGGGCTGC
CGTTTCCCCTATAAATTCATGGGAATTTGTTCAACATTCAGGCACTGCTGCAAAAAGAGA
ATCTGGGGT---------------------------------------------------
------------
>AvBD3.1_PHORU
ATGAAGATCCTGTACCTGCTCTTCCCCTTCTTCCTCCAGTTGATCCAGGGTGCTGCA---
---GGAAACGCAGACCGATGCAGACGACAAAGGGGATTCTGTGTTTTG---GGGGGCTGC
CGTTTCCCCTATAAATTCGTGGGAGTTTGTTCAACATTCAAGCACTGCTGCAAAACTGTC
---TGGGGT---------------------------------------------------
------------
>AvbD3.2_PHORU
------------------------------------------------------------
---------------CTATGCAGACGACGAGGGGGATTCTGCACTTTT---GGGAGTTGC
CGCTACCCTGCAACATCTATTGGAAGATGTTCGAGATTTCGCTCATGCTGCAAAAGG---
------------------------------------------------------------
------------
>AvBD3_PICPU
ATGAAGATCCTGTACCTGCTCTTCCCCTTCCTCATCCTCTTGTTTCAGGGTGCTGCA---
---GGAAGCTCTCTTGGGTGCACTCAGAGAGGAGGATTCTGTGCTTTC---AGGAGGTGT
CCCAGCTCTGCAGTAACCATTGGAAGATGTTCCATATTTCGCAAGTGCTGCAGAAGTAAC
---TGGGGT---------------------------------------------------
------------
>AvBD3_PODCR
AGGAAGATCCTGTACCTGCTCTTCCCCTTCTTCCTGCTCTTGATCCAGGGCGCTGCA---
---GGAAACTTGTTCCAATGTAGACAAAGAGGGGGATTCTGCTCTTTT---GGGAGGTGC
CGCTACCCTTCCACACCTGTTGGAAGATGTTCAAGACTTCGCCCATGCTGCAAAAGG---
------------------------------------------------------------
------------
>AvBD3.1_PSEHU
atgaagatcctgttcctgctcttccccctgatcctcctgttggcccagggtgctgca---
---ggcaatgaaactagctgctgggaactacacggcttctgcactagg---aatacttgc
cccgagggtacaagttttgtgggaagatgttcaccgggtcttgtgtgctgcaaaagggga
---aagtccctgtgggtt------------------------------------------
------------
>AvBD3.2_PSEHU
atgaagatcctgttcctgctcttccccctgatcctcctgttggcccagggtgctgca---
---ggcagtgcaactagctgctggaaacaacgaggcttctgcactagg---cgtatttgc
ccccggggtacaagttttgtgggaagatgttcacctggccttgcgtgctgcaaaag----
------------------------------------------------------------
------------
>AvBD3.3_PSEHU
atgaagatcctgttcctgctcttccccctgatcctcctgttggcccagggtgctgca---
---ggaagttcatctgcatgcaggcgcagagggggattctgcaccttt---gggggttgc
cgctaccccacaacacccgttggaagatgttcagcagtcagtgtgtgctgcaaaagtttg
---tggggt---------------------------------------------------
------------
>AvBD3.4_PSEHU
atgaagatcctgttcctgctctttcccttgttcctcctgttgatcccgagtgctgcagca
---ggaaaacatgaaaagtgcatccgaagaggaggattctgtgctgtg---gggggctgt
cgtttcccctataaattcgtgggagtttgttcaacactgagtcactgctgcaaacctgtt
---tggggt---------------------------------------------------
------------
>AvBD3.5_PSEHU
atgaagatcctgttcctgctcttccccctgatcctcctgttggcccagggagctgca---
---ggaagtgaacttgaatgtaaacgccgaagaggatactgttatttt---gggaaatgt
gtcctccctgcaaggcaaattggaaggtgcacaggacaaaccgtctgctgcagaggtttg
---tggggt---------------------------------------------------
------------
>AvBD3.6_PSEHU
atgaagatcctgttcctgctcttccacctgatcctcctgttggcccagggtgcgtca---
---ggaagtataattcaatgcagagagagaagaggaatctgttctttt---gtaagatgt
cgcccccctctaagaagtattggaaaatgtacagcactagctgtgtgctgcagaag----
------------------------------------------------------------
------------
>AvBD3.7_PSEHU
atgaagatcctgttcctgctcttccccctgatcctcctgttggcccagggagctgcagct
---gga------------tgcaggcaaagaggaggatactgcacttac---gggagatgc
aacttccctgcgagacccattggaagatgcacactgtacagtgtgtgctgcaagaga---
------------------------------------------------------------
------------
>AvBD3_PTEGU
ATGCGGATCCTGTACCTGCTCTTCCCCTTCTTCCTCCTGTTGATCCAGGGTACTGAA---
---GGGAGTGTACGAGGCTGCGCAAGAAGAGGGGGAGTCTGCGTTTTC---GGGCGCTGC
CGCTTCCCTAGAAGACCTATTGGAAGATGTTCGGGACTTCGCGCATGCTGCAAAAGTGTC
---TGGGGT---------------------------------------------------
------------
>AvBD3_PYGAD
ATGAAGATCCTGTACCTGCTCTTCCCCTTCTTCCTCCTGTTGATCCAGAGTGCTGCA---
---GGAGGCTTTGGCCTATGCAGAGTAAGAGGAGGGTTCTGTACT------CGGCGCTGC
CGCTTCCCTGCAAGACCTTTTGGAAGATGTTCAAGATTTCTCCAGTGCTGCAGACGTGTC
---TGGGGT---------------------------------------------------
------------
>AvBD3.1_STRCA 
------------------------------------------------------------
---GGAAGTGCCAGTTCCTGTAGACGAAGAGGAGGATTCTGTGTTTTT---GGAGGCTGC
CGCTTCCCTACCAAAAATATTGGAAAATGCTCAACATTTGTCCACTGCTGTAAAAGG---
------------------------------------------------------------
------------
>AvBD3.2_STRCA
------------------------------------------------------------
---GGAAGTGCCAGTTCCTGTAGACGAAGAGGAGGATTCTGCACTTTT---GGGGTCTGC
ATCTTCCCCTATATATCTAATGGAAAATGTTCTGCAATTTCCCTTTGCTGTAAAAGG---
------------------------------------------------------------
------------
>AvBD3.1_TAEGU
atgaggatcctattcctgctcttccccctgttcctcctgctggtccacagtgctgca---
---ggaaaacatgacaaatgcgtccgacgaggaggattttgtgctgtg---gggggctgt
cgtttcccctataaatacgtgggagtttgttcagccctgagtcactgctgcaaacctatt
---tggggt---------------------------------------------------
------------
>AvBD3.2_TAEGU
atgaagatcctgttccttctcttccccctgctcctcctgctggtccagggtgctgca---
---ggcagtgcagttacatgctggcgaaaacagggattttgcgcgtgg---cgttcttgc
cctcgtggtgcacgtgttgtgggaatatgttcaccgcgcatgttgtgctgcaaaag----
------------------------------------------------------------
------------
>AvBD3.3_TAEGU
atgaagatcctgttcctgctcttccccctgatcctcctgctggtgcagggtgctgca---
---ggaaatccacttttatgtaggcagagagggggattctgcaccttt---gggggttgc
cgcttcccctcaacacctattggaagatgttcagcagtccaaacatgctgcaagagtgtc
---tggggt---------------------------------------------------
------------
>AvBD3.4_TAEGU
atgaagatcctgttcctgctcttccccctgatcctcctgctggtccagggtgctgca---
---ggaaatccacttttatgcaagagaagaggtggatactgcacactt---ggaatttgc
cgccacggtgcaacccctgttggaagatgtacaccataccgtgtgtgctgccttggaggc
---tgggtt---------------------------------------------------
------------
>AvBD3.5_TAEGU
atgaagatcctgttcctgctcttccccctgatcctcctgctggtccagggtgctgca---
---ggtaaccccgatcaatgccgcagactacggggattctgcttcagg---cgttcttgc
cctcgtggttcagctcctgtgggaagatgtgcacgaggcattgcatgctgcaaaattgtc
---tggggt---------------------------------------------------
------------
>AvBD3.6_TAEGU
atgaagatcctgttcctgctcttccccctgatcctcctgctggtccagggtgctgca---
---ggaagttcagctcgatgcaggcgccgaggaggattctgcagcttt---gatgggtgc
agctccccctcaaaacctattggaaagtgttcagcagtcagtgtgtgctgcaaaagtcgc
---tgggtt---------------------------------------------------
------------
>AvBD3.7_TAEGU
atgaagatcctgttcctgctcttccccctgatcctcctgctggtccagggtgctgca---
---ggaaatccacttttatgtaggcagagagggggattctgcaccttt---gggggttgc
cgcttcccctcaacacctattggaagatgttcagcagtccaaacatgctgcaagagtcac
---tgggtt---------------------------------------------------
------------
>AvBD3.8_TAEGU
atgaagatcctgttcctgctcttccccctgctcctcctgctggtccagggcgctgca---
---ggcagtgcagttacatgctggcgaaaacagggattttgcgcgtgg---cgttcttgc
cctcgtggtacacatgttgtgggaatatgttcaccgggcatgttgtgctgcaaaaggttg
---aaaccc---------------------------------------------------
------------
>AvBD3.9_TAEGU
ATGAAGATCCTGTTCCTGCTCTTCCCTCTGCTCCTCCTGCTGGTCCAGGGTGCTTCAGCT
---GGA------------TGCAGGCAAAGAGGGGGATACTGCACTTAT---GGGAGATGC
AACTTCCCTGCGAGACCCATTGGAAGATGCACACTGTACAGTGTGTGCTGCAGGAGA---
------------------------------------------------------------
------------
>AvBD3.1_TAUER
ATGAAGATCCTGTACTTGCTCTTCCCGTTCTTCCTTCTGTTGGCTCAGAGTGCTGCA---
---GGAAACACAGACCGATGCATCCGAAGAGGAGGATTCTGCGTTTTG---GGGATCTGC
CGTTTCCCCTATAAATTCGCAGGAGTTTGTTCAGCAGTCAGCCACTGCTGCAAAACTATC
---TGGGGT---------------------------------------------------
------------
>AvBD3.2_TAUER
ATGAAGATCCTGTACCTGCTCTTCCCCTTCTTCCTCTTGTTGATCCAGGGTGCTGCA---
---GCAAGCACAACTGGATGTAGACGAAGAAGAGGAGTCTGCGTTTTT---GGGGCATGT
CGCTTCCCTTTGAGACCTATTGGAAGATGTTCAAGATTACAGTCATGCTGCAAAAGTTTC
---TGGGGT---------------------------------------------------
------------
>AvBD3_TINMA
ATGAGGATCCTCTACCTCCTCTTCCCCTTCTTCCTCCTGTTGCTCCAGGGGGCTGCAGGT
---GGAACCAGCAGATCCTGCAGACAAAAAGGGGGATTCTGTAAATTC---CAGAACTGC
TACTTCCCTGATATACAGATTGGAACCTGTTCAATATTTAGGAAATGCTGCAAAAGTCTG
---CGGGGT---------------------------------------------------
------------
>AvBD3_TYTAL
ATGAAGATCCTGTACCTGCTCTTCCCCTTCTTCCTCCTGTTGATCCAGAGTGCTGCA---
---GGAAGCTCGTCAGGATGCAGGCGAAGAGGAGGATTTTGCAAAATT---GGGTCATGT
ACGTATCCTACAACACCTATTGGAAGATGCTCAAGATTTCGAACATGCTGCAAAAGG---
------------------------------------------------------------
------------
>AvBD3.1_ZONAL
atgaagttcctgttcctgctcctccctctgattctcctgttggtccagggtgctgaa---
---ggaaatgcagatgcatgcaggcgaagacgaggattctgctatagg---cgttcttgt
tttcgtggtacacgtttagtgggaagatgttcagcaagccttgtgtgctgcagaag----
------------------------------------------------------------
------------
>AvBD3.2_ZONAL
atgaaaatcctgttcctgctcttccccctgatcttcctgttgatccagggtgctgca---
---gggaatgcaggtcgatgcaggctcctagggggattctgcaggttc---cttggctgc
agctcacctgcaaaacccattggaagatgttcagcaaacagtctgtgctgcaaaattaac
---tgggtt---------------------------------------------------
------------
>AvBD3.3_ZONAL
atgaagattctgttcccactcttccccctgatcctcctgcttttccagggtgcttca---
---ggaaatataattacatgcaggcgcaaagggggattctgcaccatt---gggcgttgc
cgctaccccacaagagctgttgggagatgctcagcagttgaaccatgctgcattagctgg
---ggc------------------------------------------------------
------------
>AvBD3.4_ZONAL
------------------------------------------------------------
---ggcaatgaagataaatgcaggttaaaacggggattctgcctcagg---cattattgc
cctactggcacacatcgtgcaggaacatgtgctccaggcttggtgtgctgcagaag----
------------------------------------------------------------
------------
>AvBD3.5_ZONAL
atgaagatcctgttcctgctcttccccctgatcctcctgctggtccagggtgctaca---
---ggaaatgaaaatgcctgtaggcgcagagggggagtctgcaccttttttgggagttgc
cgtgacctcataaaacctgttcagcgatgtccaacattcaaagtgtgctgcaagag----
------------------------------------------------------------
------------
>AVBD3.6_ZONAL
atgaagatcctgttcctgctcttccccctgatcctcctgttggtccagggtgctgca---
---ggagatataattacatgtaggcgcaaagggggatcctgcagcttt---ttgccttgc
cgctaccccacaagagctgttgggagatgttcatcagtccaagtgtgctgcatcag----
------------------------------------------------------------
------------
>AvBD3.7_ZONAL
atgaagatcctgttcttgctcctccctctaatcctcctgttggtccatggtgctgca---
---ggcagttcgattgtgtgcaagtgacacgggggattctgctccagg---cgttcttgc
cctcctggtacacatcatgctggaaggtgttcagtaagcctcttttgctgcagaag----
------------------------------------------------------------
------------
>AvBD3.8_ZONAL
atgaggatcctattcctgctcttccccttgttcctcctgttggtccaaggtgctgca---
---ggaaaacatgacaagtgcatccgacgaggaggattctgtgctgtg---gggggctgt
cgtttcccctataaatacgtgggagtttgctcaacactgagccactgctgcaaaattgtt
---tggggt---------------------------------------------------
------------
>AvBD3.9_ZONAL
------------------------------------------------------------
---ggcaatgcagttctatgcaggagaatacggggattttgctcctgg---cgttcttgc
cctcgtggtacaagtttagtgggaagatgctcaccaagccttgtgtgctgcagaag----
------------------------------------------------------------
------------
>AvBD3.10_ZONAL
atgaagatcctgttcctactctttcccctgatcctcttgttggtgcagggagctgca---
---ggcaatgcacttgtgtgcaggcgacaagggggattctgctccagg---cgttcttgc
ccctatggtacgcgttttgttggaagatgtgctggagaatatgtgtgctgcagaag----
------------------------------------------------------------
------------
>AvBD3.11_ZONAL
atgaagttcctcttcctgctcttccctctgatcctcctgttggtgcagggtgctgca---
---ggcaatgcacttgggtgctggcgacgagggggattctgctcctgg---cattcttgc
tcctttagtacacgttttgttggaatttgtgcaggagaatcattctgctgcaaaag----
------------------------------------------------------------
------------
>AvBD3.12_ZONAL
atgaagatcctgtttctgctcttccctctcatcctcctgttggtccagggtgctgca---
---ggaagtgaactgcgatgcaaacagcaaagaggatactgttccttt---gggagatgt
gtcccccctgcaaggcccattggtagatgtacaggacagaccatctgctgcagaggatta
---tggggt---------------------------------------------------
------------
>AvBD3.13_ZONAL
atgaagatcctgttcctgctcttctccctgctcctcctgttggtccggggtgctgca---
---gggagtacaattcaatgcaatcagagaggaggattttgttcttct---gtaagatgt
cacccccccctaagaactattggaagatgttcagacatgtccgtgtgctgcaaaag----
------------------------------------------------------------
------------
>AvBD3.14_ZONAL
atgaagatcctgttcctgctcttccccctgatcctcctgttggtgagagggggggcttca
gctgga------------tgcaggaaaagagggggattctgcacttat---gggagatgc
aacttccctgcaagacccattggaagatgcacactgtatagtgtgtgctgcaagaga---
------------------------------------------------------------
------------
>AvBD4_GALGA
ATGAAAATCCTTTGCTTTTTCATCGTGCTCCTCTTTGTGGCAGTTCATGGAGCTGTGGGC
------TTTTCCCGTTCTCCAAGATATCACATGCAATGTGGATATCGCGGGACCTTCTGC
ACCCCTGGGAAATGCCCTTATGGGAATGCTTACCTGGGGCTATGCCGTCCCAAGTATTCT
TGCTGTAGATGGTTG
>AvBD4_COLVI
atgaaaatcttttgctttttctttgttctcctctttgtggcagttcccggagctgcaggc
------ttttcccatcctccaagatatcgtatgcagtgtggatatcgtgggaccttctgc
ttcccaggcaaatgcccttatggaaatactaacctggggagatgccgttctgggtattct
tgctgtagatggtta
>AvBD4_TAEGU
atgaaaatccttccttttctccttgttctcctcttggtggcatttcagggagctgcaggt
ggaagcttggcaagactcaggagaccttacatgcagtgtgggtatcgtgggaccttctgc
cacaaggggaaatgccctcgtggcaactattacctggggccgtgtcgttctgggtacagt
tgctgtaggtggttg
>AvBD4_MELGA
ATGAAAATCCTTTGCTTTTTCATTGTGCTCCTCTTTATGGCAGTTCACCAAGCTGTGGGT
------TTTTCCCATCCTCCAAGACATCATCTCCGATGTGGGTATCGTGGGACCTTCTGC
TTCCCTGGGAAATGCCCTAATGGGAATGCTTACCTGGGGGCATGCCGTTCTGGGTATTCT
TGCTGTAGATGGTTA
>AvBD4_ANAPL
ATGAAAATCCTTTGTTTGCTCTTGGCGCTCCTCTTTGTGGCATTTCATGCATCTGCAGAC
------TTTCCCCATCCTCCAAAGCATCTTATGCGATGTGGCTATCGTGGGACCTTCTGC
ACCCCTGGGAAATGCCCTCGTGGGAATGCTTATCTGGGGCGGTGCCGTGCTGGGCATTCT
TGCTGTAAATGGTTG
>AvBD4_MELUN
ATGAAAATCCTTTCCTTTCTCTTCTCTCTCCTCTTGGTGGTGTTTTACGGAGCTGCAGGC
------TTTGCAAAACCTACAGGACCTTTTATGCGCTGTGGATATCGTGGGACTTTCTGC
TACCCTGGGACATGCCCTCGGGGCAACATTTACCTGGGAGTATGTCGTTTGGGGCTTTCT
TGCTGTAGATGGCTG
>AvBD4_FICAL
atgaaaatccttccttttctccttgttctcctcttggtggcatttcaaggagctgcaggt
------------agacccaggggaccttacatggagtgtggatatcgtgggaccttctgc
cacagggggaaatgccctcgtggcaatgattacctggggtcctgtcgttctgggtttaac
tgctgtagg---ttg
>AvBD4_GEOFO
atgaaaatccttccttttctccttgctctcctcttggtggcatttcagggagctgcaggt
agaagcttgacaagacccaggagaccttacatggagtgtgggtatcgtgggaccttctgc
cacagggggaaatgccctcatggcaatgattacctgggctcctgtcgctctgggtacagt
tgctgtaggtg----
>AvBD4_PSEHU
atgaaaatccttcctttcctccttgttctcctcttggtggcatttcagggagctgcaggt
agaggcttggcaagacccaggaggccttacatggagtgtggatatcgtgggaccttctgc
cacagggggaaatgccctcgcggcaacgattacctggggtcgtgtcgttctgggtataat
tgctgtaggtggttg
>AvBD4_COLLI
ATGAAAACCCTTTCCTTGCTCTTTGCTCTCCTCTTGGTGGTATTTCATGGAGCTGCAGGC
------TTTGCAATACCTCCAGGACCTTATATGCGATGTGGATATCGTGGGACTTTCTGC
GTCCATGGGATATGCCCTCGTGGCAACATTTATCTGGGTCCGTGCCGTTTGGGGCATTCA
TGCTGTAAATGGTTG
>AvBD4_ZONAL
atgaaaatccttcctttgctccttgttctcctcttggtggcatttcagggagctgcaggt
agaagcttggcaagacccaggaggccttacatggagtgtggctatcgtgggaccttctgc
cacagggggaaatgccctcgtggcaatggttacctgggctcctgtcgttctgggtacagc
tgctgtaggtggttg
>AvBD4_FALPE
atgaaaatcctttccattctctttgctcttctcttagtggtatgccgtggagctgcaggc
------cttgcaacacctccaagacctattatgcgatgtggatatcgtgggactttctgc
tactctgggacctgccctcgtggcaatgcttacttggggggatgtcgttttgggcattct
tgctgtagatggctg
>AvBD4_FALCH
atgaaaatcctttccattctctttgctcttctcttagtggtatgctgtggagctgcaggc
------cttgcaacacctccaagacctattatgcgatgtggatatcgtgggactttctgc
tactctgggacctgccctcgtggcaatgcttacttggggggatgtcgttttgggcattct
tgctgtagatggctg
>AvBD4_AMAVI
atgaaaatcttttcctttctcttcgctctcttcttggtggcattttatggagctgcaggc
------tttgcaaaacctacaggactttttatgcgatgtggatatcgtgggactttctgc
taccctaagagatgccctccgggcaacatttacctgggagtatgtcgtttggggcattct
tgctgtagatggttg
>AvBD4_ACACH
ATGAAAATCCTTCCCATTCTCTTTGTTCTCCTCTTGGTGGCATTTCAGGGAGCTGAAGGC
------TTTGCAAGACCCAGTAGACCTTACATGGAGTGTGGATATCGTGGGACTTTCTGC
CACCATGGGAAATGCCCTCGTGGCAATGCTTACCTGGGGTCATGTCGTCCTGGGTATAAT
TGCTGTAGATGGTTG
>AvBD4_APTFO
ATGAAAATCCTTTCCTTTCTCTTTGCTCTCCTCTTGGTGACATTTCACGGAGCTGCAGGC
------TTTGCAAAACGTCAAAGACCTTTTATGAGATGTGGATATCGTGGGACTTTCTGC
TTCCCTGGGATATGCCCTCGTGGCAACGCTTATCTGGGGGTGTGTCGTTCGGGGCATTCT
TGCTGTAAATGGTTG
>AvBD4_BALRE
ATGAAAATCCTTTCCTTTCTCTTTGCTCTCCTCCTGGTGATATTGCACGGCACCGCAGGC
------TTTGCAAGACCTCAAAGACCTTTCATACGATGTGGATATCGTGGGACTTTCTGC
GTCCCTGGGTTATGCCCTCGTGGCAATGCTTATCTGGGGGTGTGTCGTTTCGGGCATTCT
TGCTGTAAATGGTTG
>AvBD4_CALAN
ATGAGAATCCTTTCTTTTCTCTTTGCTGTCCTCCTGGTGCTATTTCATGGAGCTGCAGGC
------TTTTCAAGACCTCCAAGACCTTTCATGAGATGTGGCTATCGTGGGACTTTCTGC
TCCCCTGGGACATGTCCCCGTGGCAATGTTTACCTGGGGGTCTGTCGTTCAGGCTATTCT
TGCTGTAGATGGTTG
>AvBD4_CARCR
ATGAAAATCCTTTCCTTTCTCTTTGCTCTCCTCTTGGTGGTATTTCACGGAGCTGCAGGC
------TTTGCAAAATCTCCAAGACCTTTCATGCCATGTGGATATCGTGGGACTTTCTGC
TTCCGTGGGAGATGCCCTCTTGGCAATGCTTATCTGGGGGTATGTCGCCCGGGGTATTCT
TGCTGTAAATGGTTG
>AvBD4_CHAPE
ATGAGAATCCTTTCCTTTCTCTTTGCTCTCCTCCTGGTGATACTTCAAGGAGCTTCAGTC
------TTTTCAAGACCTCCT------GTCATGCAATGTGGATATCGTGGGACTTTCTGC
ATCCCTGGGATGTGCCCTCGTGGCAACACTTACCTGGGCGTGTGTCGTTCGGGACATTCC
T----------GTTG
>AvBD4_COLST
ATGAAAATCCTTTCCTTTCTCTTTGCTCTCCTCTTGGTGGTATTTCACGGAGCTGCAGGC
------TTTGCAAAACCTCCAAGATCTTTTGTGAGATGTGGATATCGTGGGACTTTCTGC
CACCCTGGGATATGCCCTCGTAGCAATGCTTACTTGGGAGTGTGTCGTCCAGGGTATTCT
TGCTGTAGATGGTTA
>AvBD4_CORBR
ATGAAAATCCTTCCTTTTCTCCTTGTTTTCCTTTTGGTGGCATTCCACGGAGCTGCAGGT
AGAAGCTTGGCAAGACCCAGGAGACCTTACATGGAGTGTGGATATCGTGGGACTTTCTGC
CACAGGGGGAAATGCCCTCGTGGCAACGATTACTTGGGGTCATGTCGTTTTGGGTATAAT
TGCTGCAGATGGTTG
>AvBD4_CUCCA
ATGAAAATCCTTTCCTTTCTCTGTGCTCTCCTCTCGGTGGTGTTTCATGGAGCTGCAGGC
------TTTGCACTACCTCCAAGTCCTTTCATAAGATGTGGATATCGTGGGACTTTCTGC
ACCCCTGGGATGTGTCCTCATGGCAACACTTACCTGGGGGTGTGCGGTCTGCGGCATTCT
TGCTGCAAATGGTTG
>AvBD4_EURHE
ATGAAAATCCTTTCCTTTGTCTTTGCTCTACTCTTGGTGATATTTCATGGAGCTGCAGGC
------TTTGAAAAACTTCCAAATCCTTATATAAGATGTGGATATCGTGGGACTTTCTGC
ATCCCTGGGAAATGCCCTCGTGGCAACATTTATCTGGGGCCGTGTCGTTCGGGACATTCT
TGCTGTAAATGGTTG
>AvBD4_FULGL
ATGAAAATCTTTTCCTTTCTCTTCGCTCTCCTCTTGGTGATATTTCTCGGAGCTGCAGGC
------TTTGCAAAACCTCCAAGACCTTTTATACGATGTGGATATCGTGGGACTTTCTGC
TTCCCTGGGATATGCCCTCGTGGCAATGCTTATCTGGGGGTGTGTCATTTGGGGCATTCT
TGCTGTAGATGGTTG
>AvBD4_GAVST
ATGAAAATCCTTTCCTTTCTCTTTCCTCTCCTCCTGGTGATATTTCACGGAGCTGCAGGC
------TTTGCAAAACCTCTAAGATCTTTTATACGATGTGGCTATCGTGGGACTTTCTGC
TCTCCTGGGACATGCCCTCTTGGCAATGCTTACCTGGGGGTGTGTCGTTTGGGGCATTCT
TGCTGTAAATGGTTG
>AvBD4_HALAL
ATGAAAATCCTTTCCCTTCTCTTTGCTCTCCTCTTGGTGGTGTTTCACGGAGCTGCAGGC
------TTTGTAAAACCTCCAAGACCTTTTATACGATGTGGATATCGTGGGACTTTCTGC
TTCCCTGGGGCATGCCCTCGTGGCAACGTTCATCTGGGGATATGTCGTTCGGGGCTGTCT
TGCTGTAAATGGTTG
>AvBD4_LEPDI
ATGAAAATCCTTCCCTTTGTCTTTGTTCTCCTCTTGGTGGTATTCCACGGAGCTGCAGGC
------TTTGCAAAACCTGCAAGACCTTTTATGCGATGTGGATATCGTGGGACTTTCTGC
TTCCCTGGGTTATGCCCTCGTGGCAATGCTTATCTGGGGATCTGTCGTTCGGGGTATTCT
TGCTGTAAATGGTTG
>AvBD4_MANVI
ATGAAAATCCTTCCCTTTCTCTTTGGTCTCCTCTTGGTGGCATTTCATGGAGCTGCAGGT
AGGAGCCTTGCAGGACCTGTAAGACCTTACATGGAATGTGGATACCGTGGGACTTTCTGC
CACAGTGGGAAATGCCCTCGTGGCAACGCTTACCTGGGGTTGTGTCGTTTCGGGTATAAT
TGCTGCAGATGGTTG
>AvBD4_NESNO
ATGAAAATCCTTTCCTTTCTCTTTGCTCTCCTCTTGGTGGTATTTTATGGAGCTGCAGGC
------TCAGCAAAACCTACAGGACCTATTATGCGATGCGGATATCGTGGGACTTTCTGC
TTCCCTGGGGTATGCCCCCGGGGCAACATTTACCTGGGAGTATGTCGTTTGGGGCATTCT
TGCTGTAAATGGTTG
>AvBD4_NIPNI
ATGAAAATCCTTTCCTTTCTCTTTGCTCTCCTCTTGGTGGTACTTCACGGAGCTGCAGGC
------TTTGCAAAACCTCAAAAACCTTTTATGCGATGTGGATATCGTGGGACTTTCTGC
TTCCCTGGGATGTGCCCTCGTGGCAACGCTTATCTGGGGGTGTGTCGTTCGGGGCATTCT
TGCTGTAAATGGTTG
>AvBD4_OPIHO
ATGAAAATAATTTCCTTTCTCTTTGCTCTCCTCTTGGTGGTATTTCACGGAGCTGCAGAC
------TTTGCACGACCTTCAAGACCTTTTATGAGATGTGGCTATCGTGGGACTTTCTGC
ACCCCTGGGCAATGCCCTCATGGCAACGCTTATCTGGGGGTGTGCCGTTTCGGGCATGCT
TGCTGTAAATGGTTG
>AvBD4_PELCR
ATGAAAATCCTTTCCTTTCTCTTTGCTTTCCTCTTGGTGGCATCTCATGGAGCTGCAGGC
------TTTGCAAAACCTCAAAAACCTTTTATGCGATGTGGATATCGCGGGACTTTCTGC
TTCCCTGGGCAGTGCCCTCGTGGCAACACTTATCTGGGACAGTGTCGTTTGGGGTATTCT
TGCTGTAAATGGTTG
>AvBD4_PHALE
ATGAAAACCCTTTCCTTTCTCTTTGCTCTCCTCTTGGTGATATTTCACGGGGCTGCAGGC
------TTTGCAAAACCTCCAAGACCTTTTATGCGATGTGGATATCGTGGGACTTTCTGC
TTCCCTGGGATGTGCCCTCGTGGCAACACTTACCTGGGGCAGTGTCGTTTGGGGCATTCT
TGCTGCAAATGGTTG
>AvBD4_PICPU
ATGAAAATCCTTCCCTTTCTCTTTGCTCTCCTCTTGGTGGCATTTCACACAGCTGCAGAC
------TTTCCAAAACCTCACAGAGCTATCATGAGGTGTGGCTATCGTGGGACTTTCTGC
TTCCCTGGAAGATGCCCTCGTGGCAACACTTACCTGGGGGTTTGTCGTGCAGGACATTCT
TGCTGCAGGTGGCTG
>AvBD4_PODCR
ATGAAAATCCTTTCCTTTCTCTTTGCTCTCCTTTTGGTGGTATTTCATGGAGCTCCAGGC
------TTTGCAAAAGCTCCACGTCCTTTTATGCGATGTGGATATCGTGGGACTTTCTGC
ATCCCTGGGATATGCCCTCGTGGCAACGTTTATCTGGGGGTATGTCGTTTGGGGCATTCT
TGCTGTAAATGGTTG
>AvBD4_PTEGU
ATGAAAATCCTCTCCTTTCTCTTTGCTCTGCTCTTGGTGATATTTCACGGAGCTGCAGGC
------TTTCCAAAGCCTCCAGGACCTTATATACGATGTGGTTATCGTGGGACTTTCTGC
TTCCCTGGGATATGCCCTCGTGGCAACATCTATCTGGGGACATGTCGTTTGGGGCATTCT
TGCTGCAAATGGTTG
>AvBD4_PYGAD
ATGAAAATCCTTTCCTTTCTCTTTGCTCTCCTCTTGGTGATATTTCACGGAGCTGCAGGC
------TCTGCAAAACGTCCAAGACCTTTTATGAGATGTGGATATCGAGGGACTTTCTGC
TTCCCTGGGATATGCCCTCGTGGCAACGCTTATCTGGGGGTGTGTCGTTCGGGGCATTCT
TGCTGTAAATGGTTG
>AvBD4_STRCA
ATGAAAATCCTTTGCCTTCTTTTTGCTGTCCTCTTCGTGGTATTTCACGGAGCTGCAGGC
------TTTACTTGGTCTCCAAGAGTTTCTATGCGATGTGGATATCGTGGGACTTTCTGC
TTCCCTGGGAAGTGCCCTCGTGGCAATAGTTACCTGGGGGTATGCCACTCTAGGTATTCT
TGCTGTAGATGGCTG
>AvBD4_TINMA
ATGAAAATCCTTTGCTTTCTCTTTGCCCTCCTCTTCGTGGTATTTCAAGGAGCTGCAGGC
------TTTAACCGGCCACCAGTACCTCCTTTGCGATGTGGATATCGTGGGACTTTCTGC
TACCCTGGGAAATGCCCTCTTGGCAATACTTACCTGGGAAAGTGCCATTCTGGGCATTCT
TGCTGTAAATGGTTG
>AvBD4_BUCRH
---------------------------------------------------------GGC
------TTTCCAAAACCTCCAGGAATTTCTATGCGCTGTGGATACCGTGGGACTTTCTGC
TACCCAGGGATTTGCCCTCCTGGCAACACTTATCTGGGCTTATGTCGTCTGGGGCATTCT
TGCTGTAGGTGGTTG
>AvBD4_MERNU
ATGAAAATCCTTTCCTTTGTCTTTACTCTCTTCTTGGTGGCATTGCACGGAGGTGCAGGC
------TTTGCAAGACCTCCAAGTCCTTTTATGCAATGTGGATATCGTGGGACCTTCTGT
GTCCCTGGGATATGCCCTCGTGGCAACGTTTATCTGGGGGCTTGTCGTCCGGGGCATTCT
TGCTGTAGATGGTTG
>AvBD4_TAUER
ATGAGAATCATTTCCATTCTCTTTGCGCTCCTCTTGGTGATATTTCACGGAGCTGCAGGC
------TTTGCAAAACCTTCAAGACATTTTATGCGATGTGGATATCGTGGGACTTTCTGC
ATCCCTGGGACATGCCCTCCTGGCAATGCTTATCTGGGAGTGTGTCGTTTGGGACATTCT
TGCTGTAAATGGTTG
>AvBD4_TYTAL
ATGAAAATAATTTCCTTTCTCTTTGTTCTCCTCTTGGTGGTATTTCATGGAGCTGCAGGC
------TTTACAAAATCTCCAAGAACTTTCATGCGATGTGGATATCGTGGGACCTTCTGC
TTCCCTGGGAAATGCCCTCGTGGCAACACTTACCTGGGGCAATGTCATTTTGGGAATTCT
TGCTGTAAATGGCTG
>AvBD4_PHORU
ATGAAAATCCTTTCCTTTCTCTTTGCTCTCCTCTTGGTGGTATTTCATGGAGCTTCAGGC
------TTTGCAAAACCTCCAACACCTATTATACGATGTGGATATCGTGGGACTTTCTGC
TTCCCTGGGGTATGCCCTCGTGGCAACGTTTATCTGGGGGTATGTCGTTTGGGGCATTCT
TGCTGTAAATGGTTG
>AvBD4_CAPCA
ATGAAAATCTTTTCCTTTCTCTTTGCTCTCCTCCTGGTGATATTTCACGGAGCTGCAGGC
------TTTCCAAAACCTACAAGATCTTTCATGCGATGTGGATATCGTGGGACCTTCTGC
TTCCCTGGGATATGTCCTCATGGCAACACTTACCTGGGGGTGTGTCGTTTGGGGCATTCT
TGCTGTAAATGGTTG
>AvBD5_GALGA
ATGCAGATCCTGCCTCTCCTCTTTGCTGTCCTCCTCCTGATGCTCCGGGCAGAACCAGGG
CTGTCCTTTGCTCGAGGATTACCCCAGGACTGTGAGCGCCGTGGGGGCTTCTGCTCCCAC
AGGTCGTGTCCTCCAGGGATCGGCCGCATTGGCCTCTGCTCCAAGGAAGACTTCTGCTGT
CGGAGCCGATGGTATTCC
>AvBD5_TAEGU
atgcggatcctgcctgtcctctgtgctctgctcctcctgatgctccaggtagtgacaggc
ctggccccggtccgagcatcagcccaggactgcgagcgccgcgggggattctgctcccac
cgctcctgcccgccggggatcggccgcatcgggctctgctccgagcaggaattctgctgt
cggatgcgctggtatccc
>AVBD5_MELGA
ATGCAGATCCTGCCTCTTCTCTTTGCTGTCCTCCTCCTGATGCTCCAGGGAGAACCAGGG
CTGTCCCTTGCTCAAGGATCACCCCAGGACTGTGAGCGCCGTGGGGGCTTCTGCTCCCAC
AGGTCTTGTCCTCCAGGGATCAGCCGCATTGGCCTCTGCTCCGAGAAAGTTTTCTGCTGT
CGGAGCCGATGGTATTCC
>AvBD5_COLVI
atgaggatcctgcctctcctctttgctgtcctcctcctgatgctccggggggaaccaggg
ctgtcccttgctcgaggatcaccccaggactgtgagcgccgtgggggcttctgctcccat
aggtcatgccctccaggcatcggccgcattggcatctgctctgaggaagttttctgctgt
cggagccgatggtatccc
>AvBD5_ANAPL
ATGCGGATCCTGCCTCTCCTCCTCGCCGTCCTCCTCCTGATGCTCCAGGCAGCAGCAGGG
CTGTCCTTTCCTCGAGGATCCCCCCAGGACTGTGAACGCCGTGGGGGCTTCTGCTCCCAC
AGGTCGTGTCCTCCAGGGATCGGTCGCATTGGCCTCTGCTCCAAGGAGGACTTCTGCTGC
CGGAGGCGATGGTATCCC
>AvBD5_MELUN
atgcggatcctgcctctcctctgtgctcttctcctcctggtgctccagggagcagcaggg
aagaccctgtcttggggttcaccccaggactgtgagcgccgtgggggcttctgctctcat
gggtcgtgccctccggggatcggtcgcgttggcctctgctctgagcacgagttctgctgt
cggagccgctggtatcct
>AvBD5_FICAL
atgaggatcctgcctgtcctctgtgctctgctcctcctgatgctccagggagtgacaggg
ctgtccccagttcgagcatcagcccaggagtgcgagcgccgtgggggattctgctcgcag
cgctcctgcccgccggggatcggccgcgtcgggctctgctccgagcaggagttctgctgc
cggatgcggtggtacccc
>AvBD5_GEOFO
atgcggatcctgcccgtcctctgtgctctgctcctcctgatgctccagggagtgacaggg
ctgtccccggttggagcatcagcccaggagtgcgagcgccgcggggggttctgctcccac
cgctcctgcccgccggggatcgggcgcatcggcctctgctccgagcgggaattctgctgt
cggatgcgctggtatccc
>AvBD5_PSEHU
atgcggatcctgcctgtcctttgtgctctgctcctcctgatgctccggggagtgacaggg
ctgtccccggtccgagcatcagcccaggactgcgagcgccgcgggggattctgctcccac
cgctcctgcccgccggggatcggccgcatcgggctctgctccgagcaggaattctgctgt
cggatgcggtggtatccc
>AvBD5_COLLI
atgcggatcctgcctctgctctgcgctctcctcctggtgatgctccagggagcagcaggg
ctgtccctcgctcgaggatcaccccaggactgtcagcgccgtgggggcttctgctctcgc
gggtcctgccctccggggatcggccgtgttggcatttgctctgagcgagagttctgctgt
cggagccgatggtatccc
>AvBD5_ZONAL
atgcggatcctgcccgtcctttgtgctctgctcctcctggtgctccagggagtgacaggg
ctgtccccagttggagcatcagcccaggagtgcgagcgccgcgggggattctgctcccat
cactcctgcccgccagggatcggccgcatcggcctctgctccgagcgggaattctgctgt
cggatgcgctggtatccc
>AvBD5_FALPE
atgcggatcctgcctctcctctgtgctctcttcttcctgatgctccagggagcagcaggg
ctgcccctcacgcgaggatcaccccaggactgtgagcaacgtgggggcttctgctctcac
aggtcatgcccgccggggatcagtcgcattggcatttgctccgagcaagacttctgctgt
cgaagccgatggtatcct
>AvBD5_FALCH
atgcggatcctgcctctcctctgtgctctcttcttcctgatgctccagggagcagcaggg
ctgcccctcacgcgaggatcaccccaggactgtgagcaccgtgggggcttctgctctcac
aggtcatgcccgccggggatcagtcgcattgggatttgctccgagcaagacttctgctgt
cgaagccgatggtatcct
>AvBD5_AMAVI
atgcggatcctgcctctcctctgtgctcttctcctcctgatgctccagggagcagcaggg
aagaccctgtctcggggatcaccccaggactgtgagcgccgtgggggcttctgctctcat
gggtcgtgccctccggggattggtcgtgttggcctctgctctgagcatgagttctgctgt
cggagccgatggtatcct
>AvBD5_APTFO
ATGAGGATCCTGCCTCTCCTCTGTGCTCTCCTCCTCCTGATGCTCCAGGGAGCAGCAGGG
CTGTCCCTCGCTCGAGGATTGCCCCAGGACTGTGAGCGCCGTGGGGGCTTCTGCTCTCAC
GGGTCGTGCCCTCCAGGGATCGGTCGCGTTGGCATTTGCTCTGAGCAGGACTTCTGCTGT
CGG---------------
>AvBD5_PYGAD
ATGAGGATCCTGCCTCTCCTCTGTGCTCTCCTCCTCCTGATGCTCCAGGGAGCAGCAGGG
CTGTCCCTCGCTCGAGGATTGCCCCAGGACTGTGAGCGCCGTGGAGGCTTCTGCTCTCAC
GGGTCGTGCCCTCCAGGGATCGGTCGCGTTGGCATTTGCTCTGAGCAAGACTTCTGCTGT
CGGAGGCGATGGTATCCC
>AvBD5_NIPNI
ATGCGGATCCTGCCTCTCCTCTGTGCTTTCCTCCTCCTAATGCTCCAGGGAGCAGCAGGG
CTGTCCCTCGCTCGAGGATTGCCCCAGGACTGTGAACGCCGCGGGGGCTTCTGCTCTCAC
GGGTCGTGCCCTCCGGGGATTGGTCGCGTTGGCATTTGCTCTGAGCAAGTCTTCTGCTGT
CGGAGGAGATGGTATCCC
>AvBD5_CATAU
ATGCGGATCCTGCCTCTCCTCTGTGCTCTCCTCCTGATGCTCCAGCAA------GCAGGG
CTGTCCCTCGCTCGAGGATCGCCCCAGGACTGTGAGCGCCGCGGGGGCTTCTGCTCTCGC
GGGTCGTGCCCTCCGGGCATCGGTCGCATTGGCATTTGCTCTGAGCAAGACTTCTGCTGT
CGTAGGCGATGGTATCCC
>AvBD5_CHAVO
ATGCGGATCTTGCCTCTCCTCTGTGCTCTCCTCCTCCTGATGCTCCAGGGAGCAGCAGGG
CTGTCCCGCACTCGAGGTTCGCCCCAGGACTGTGAGCGCCGCGGGGGCTTCTGCTCTCAC
AGGTCGTGCCCTCCGGGGATCGGCCGCGTTGGCATTTGCTCCGAGCAAGACTTCTGCTGT
CGGAGCCGATGGTATCCT
>AvBD5_PODCR
ATGCGGGTCTTGCCTCTCCTCTGTGCTCTCCTCCTCCTGATATTCCAGGGAGCAGCAGGG
CTGTCCCTCGCTCGAGGATCGCCCCAGGACTGTGAGCGCCGCGGGGGCTTCTGC------
--------CCCGCCAGGGATCGGCCGTGTTGGCATTTGCTCCGAGCAAGACTTCTGCTGT
CGGAGCCGATGGTATCCC
>AvBD5_PHORU
ATGCGGATCCTGCCTCTCCTCTGTGCTCTCCTCCTCCTGATGCTCCAGGGAGCAGCAGGG
CTGTCCCTCGCTCGAGGATCGCCCCAGGACTGTGAGCGCCGCGGGGGCTTCTGCTCTCAC
GGGTCATGCCCTCCAGGGATCGGTCGTGTTGGCATTTGCTCCGAGCAAGACTTCTGCTGT
CGGAGTCGATGGTATTCC
>AvBD5_GAVST
ATGCGGATCCTGCCTGTCCTCTGTGCTCTCCTCCTGCTGATGCTCCAGGGAGCAGCAGGG
CTGTCCCTCACTCGAGGATCGCCCCAGGACTGTGAGCGCCGCGGGGGCTTCTGCTCTCTG
GGGTCATGCCCACCGGGGATCGGTCGCGTTGGCATTTGCTCCGAGAAAGACTTCTGCTGT
CGGAGGCGATGGTATCCC
>AvBD5_HALAL
ATGCGGATCTTGCCTCTCCTCTGTGCTCTCCTCCTCCTGATGCTCCAGGGAGCAGCAGGG
CTGTCCCTTGCTCGAGGATCACCCCAGGACTGTGAGCGCCGTGGGGGCTTCTGCTCTCAC
GGGTCGTGCCCGCCGGGGATCAGTCGCGTTGGCATTTGCTCTGAGCAAGACTTCTGCTGT
CGGAGACGATGGTATCCC
>AvBD5_FULGL
ATGCGGATCCTGCCTCTCCTCTGTGCTCTCCTCCTCCTGATGCTCCAGGGAGCAGCAGGA
CTGTCCCTTGCTCGAGGATCACCCCAGGACTGTGAGCGCCGCAGGGGCTTCTGCTCTCAT
GGGTCGTGCCCTCCGGGGATCGGTCGCATTGGCATTTGCTCTGAGCAAGACTTCTGTTGT
CGGAGGCGATGGTATCCC
>AvBD5_BALRE
ATGCGGATCCTGCCTCTCCTCTGTGCTCTCCTCCTCCTGATGCTCCAGGGAGCAGCAGGG
CTGTCCCTTGCTCGAGGATCGCCCCAGGACTGTGAGCGCCGTGGGGGTTTCTGCTCTCAC
AGGTCATGCCCTCCGGGGATCGGTCGCATTGGCATTTGCTCTGAGCAAGACTTCTGCTGT
CGGATACGATGGTATCCC
>AvBD5_EURHE
ATGCAGATCCTGCCTCTTCTCTGTGCTCTCCTCCTGCTGATGATCCAGGGAGCAACAGGG
CTGTCCCTCGCTCGAGGATCGCCCCAGGACTGTGAGCACCGTGGGGGCTTCTGCTCTCAC
AAGTCATGCCCTCTGGGGATCAGCCGCATTGGCATTTGTTCAGAGCAAGACTTCTGCTGT
CGGATACGATGGTATCCC
>AvBD5_APAVI
ATGCGGATCCTGCCTCTTCTCTGTGCTCTCCTCCTCCTCATGCTCCAGGGACTTGTAGGG
CCGTCCCTTGCTCGAGGAACACCCCAAGACTGTGAGCGCCGTGGGGGCTTCTGCTCTCAC
AAGTCATGCCCTCCGGGGATCAGTCGAGTTGGCATTTGCTCTGAGCAAGACTTCTGCTGT
CGGAGCCGATGGTATCCC
>AvBD5_BUCRH
ATGCGGATCCTGCCTCTCCTCTGTGCTCTCCTCCTCCTGATGCTCCAGGGAGCAGCAGGT
CTGTCCCTCCCTCGAGGATTGCCACAGGACTGTGAGCGCCGTGGGGGCTTCTGCTCTCAC
AAGTCCTGTCCTCCGGGCATCAGTCGCATAGGCATTTGCTCCGAGCAAGACTTCTGCTGT
CGGAGCCGATGGTATCCC
>AvBD5_PHALE
ATGCGGATCCTGCCTCTCCTTTGTGCCCTCCTCCTCCTGATGCTCCAGGGAACAGCAGGA
TTGTCCCTTGCTCGAGGATCGCCCCAGGACTGTGAGCGCCGTGGGGGTTTCTGCTCTCAC
AGGTCATGCCCTCCAGGCATTGGTCGCATTGGCCTTTGCTCTGAGCAAGACTTCTGCTGT
CGGAGGCGATGGTATCCC
>AvBD5_PICPU
ATGCGGATCCTGCCTCTCCTCTGCGCT---CTCCTCCTGATGCTTCAGGGAGCAGCAGGG
CTGTCCCTTGCTCCAGGATTGCCCCAGCACTGTGAGCGCCGTGGCGGCTTCTGCTCTCAC
AAGTCCTGCCCGCCCGGGATCGGCCGCATTGGCCTCTGCTCTGAGCAAGACTTCTGCTGT
CGGAGCCGATGGTATCCC
>AvBD5_CHLUN
ATGCGGATCCTGCCTGTTCTCTGTGCTCTCCTCCTCCTGATGCTCCAG------GAAGGG
CTGTCCTTTCCTCGAGGAATGCCCCAGGACTGTGAGCGCCGTGGGGGCTTCTGTTCTCAT
GGGTCATGCCCTCCGGGGATCGGTCGCATTGGCATTTGCTCCGAGCACGACTTCTGCTGC
CGGATTCGATGGTATCCC
>AvBD5_MESUN
ATGCAGATCCTGCCTGCCCTCTGTGCTCTCCTCCTGCTGATGCTCCAGGGAGCAACAGGG
CTGTCTCTTGGTCGAGGATTGCCCCAGGCCTGTGAGCGCCGCGGGGGGTTCTGCTCCCAT
GGGTCGTGCCCTCCGGGGATCGGTCGTGTTGGCATTTGCTCCGAGCAAGACTTCTGCTGC
CGGAGCCGATGGTATCCC
>AvBD5_LEPDI
ATGAGGATCCTGCCTCTCCTTTGTGCTCTCCTCCTCCTGATGCTCCAAGGAGCAGCAGGG
CTGTCCCTTACTCGAGGATCACCCCAGGACTGTGAGCGTCGCGGGGGCTTCTGCTCTCAC
GGGTCATGCCCTCCGGGGATCGGTCGTGTTGGCGTTTGCTCCGAGCGAGATTTCTGCTGT
CGGAGCCGATGGTATCCC
>AvBD5_TAUER
ATGCGGATGCTGCCTCTCCTCTGTGCTCTCCTCCTCCTGATGCTCCAGGGAGCAGCAGGG
CTGTCCCTCGCTCGAGGATCACCCGAGGACTGTGAGCGGCGCGGGGGCTTCTGCTCTCTT
GGGTCATGCCCTCCAGGGATAAGTCGTGTTGGCATTTGCTCCGAGAAAGACTTCTGCTGT
CGGAGGCGATGGTACCCC
>AvBD5_PELCR
ATGCGGATCCTGCCTCTCCTCTGTGCTCTTCTCCTCGTGATGCTCCAGAAAGCAGCAGGG
CTGTCCCTCGCTCGAGGATCACCCCAGGACTGTGAGCGCCGTGGGGGTTTCTGCTCTCAT
GGATCGTGTCCTCCGGGGATCAGTCGTGTTGGCATTTGCTCTGAGCAAGACTTCTGCTGC
CGGAGCCGGTGGTATCCC
>AvBD5_OPIHO
ATGCTGATCCTGCCTCTCTTCTGCGCTCTCCTCCTCCTC------CAGGGAGCAGCAGGG
CTGTCCCTCACTTGGGGATCACCCCAGGACTGTGAGCGCCGTGGGGGCTTCTGCTCTCAT
GGGTCATGCCCTCCAGGGATCGGTCGCATTGGCATTTGCTCTGAACAAGAGCTCTGTTGT
CGGAGGCGGTGGTATCCC
>AvBD5_CARCR
ATGCAGATCCTGCCTCTCCTCTGTGCTCTCCTCCTCCTGATGCTCCAGGGAGCAGCAGGG
CTGTCCCTGGCTCGAGGATCACCCCAGGACTGTGAGCGCCGTGGGGGCTTCTGCTCTCCA
GGGTCGTGCCCTCCAGGGATCGGCCGCGTTGGCATTTGCTCTGAGCAAGACTTCTGCTGT
CGGAGGCGATGGTATCCT
>AvBD5_PTEGU
ATGCGGATCCTGCCTGTCCTCTGTGCTCTCCTCCTCCTGATGGTCCAGGGAGCAGCAGGG
CTGTCCCTTGCTCGAGGAACACCCCAGGACTGTGAGCGCCGTGGGGGCTTCTGCTCCCGT
GGGTCATGCCCTCCGGGGATCGGTCGCGTTGGCATTTGCTCTGAGCGAGAGTTCTGCTGT
CGGAGGCGATGGTATCCC
>AvBD5_NESNO
ATGCGGATCCTGCCTCTCCTCTGTGCTCTCCTCTTCCTGATGCTCCAGGGAGCAGCAGGG
AAGACCCTGTCTCTCGGATCACCCCAGGACTGTGAGCGCCGTGGGGGCTTCTGCTCTCAT
GGGTCGTGCCCTCTGGGGATCGGTCGTGTTGGCCTTTGCTCCGAGCACGAGTTCTGCTGT
CGGAGCCGATGGTATCCT
>AvBD5_CAPCA
ATGCGGATCCTGCCTCTCCTCTGTGCTGTCCTCCTCCTGATGTTCCAGGGAGCAGCAGGG
CTGTCCCTCACTCGAGGATCACCCCAGGACTGTAAGCGCCGCGGGGGTTTCTGCTCTCAT
GGATCATGCCCACCAGGGATCGGTCGCATTGGCATTTGCTCTGCGCAAGACTTCTGCTGC
CGAAGCCGATGGTATTCC
>AvBD5_COLST
ATGCGGATCCTGCCTCTCCTCTCTGCTCTCCTCCTTCTGGTGCTCCAGGGAGCAGCAGGG
CTGTCCCTTGCTCGTGGATCACCCCAGGACTGTGAGCGCCGCGGGGGCTTCTGCTCTCCC
AGATCATGCCCGCCAGGGATCGGTCGCATTGGCCTTTGCTCTGAGCACGACTTCTGCTGT
CGTAGCAGATGGTATCCA
>AvBD5_CORBR
ATGCGGCTCCTGCCTGTCCTCTGTGCTCTGCTCCTCCTGATGCTCCAGGGAGTGAGAGGG
CTGTCCCCGGGCCGAGCATCAGCCCAGGACTGCGAGCGCCGCGGGGGATTCTGCTCCCAC
CGCTCCTGCCCGCCGGGGATCGGCCGCGTCGGCCTCTGCTCCGAGCAGGAATTCTGCTGT
CGGATGCGGTGGTATCCC
>AvBD5_GEOFO
ATGCGGATCCTGCCCGTCCTCTGTGCTCTGCTCCTCCTGATGCTCCAGGGAGTGACAGGG
CTGTCCCCGGTTGGAGCATCAGCCCAGGAGTGCGAGCGCCGCGGGGGGTTCTGCTCCCAC
CGCTCCTGCCCGCCGGGGATCGGGCGCATCGGCCTCTGCTCCGAGCGGGAATTCTGCTGT
CGGATGCGCTGGTATCCC
>AvBD5_MANVI
ATGAGAATCCTGCCTGTCCTCTGTGTTCTGCTCCTCCTGATGCTCCTGGGAGTGACAGGG
CTGTCCCTGGCTCGAGGATCCCACCAGGAATGCGAGCGCCGGGGGGGCTTCTGTTCTTAC
CAGTCCTGCCCTCCCGGGATCGGCCGTGTTGGCCTCTGCTCTGAGCAGGAATTCTGCTGT
CGGATGCGATGGTATCCC
>AvBD5_ACACH
ATGCGGATCCTGTCTGTCCTCTGTGCTCTCCTCCTCCTGATGCTCCGGGGAGTGACAGGG
CTGTCCCTGGCTCAAGGATCACGCCAGGAGTGCGAGCGCCGTGGGGGCTTCTGCTCTCAC
CGCTCCTGCCCTCCTGGGATCGGTCGTGTTGGTCTTTGCTCTGAGCAAGACTTCTGCTGT
CGAGTGCGATGGTATCCC
>AvBD5_CUCCA
ATGAGGATCCTGCCCGTCCTCTGTGCTCTCCTCCTAGTGATGCTCCAGGGAGCAGCAGGG
CTGTCCCTCACTCGAGGAACGCCCCAGGACTGTGAGCGCCGTGGAGGTTTCTGCTCTCAC
GGGTCATGCCCTCCTGGGATCGGCCGTGTTGGTGTTTGCTCCGAGCAAGACTTCTGCTGT
AGAACGCGATGGTATCCC
>AvBD5_EGRGA
---------------------------------------------------------GGG
CTGTCCCTCGCTCGAGGATCTCCCCAGGACTGTCAGCGCCGTGGGGGCTTCTGCTCTGAA
GGGTCGTGCCCTCCCGGGATCAATCGCGTTGGCATTTGCTCTGAGAAAGCCTTTTGCTGT
CGGAGTCGATGGTATCCC
>AvBD5_PHACA
----------------------------------------------------------GG
CTGTCTCTTCCTCCAGGATTGCCCCAGGACTGTGTGCGCCGTGGGGGCTTCTGCTCTCAG
GGGTCATGCCCTCTGGGGATCAGTCGCGTTGGCATCTGCTCTGAGCAAGACTTGTGCTGT
CGGAG-------------
>AvBD5_STRCA
ATGAGGGTGCTGCCTCTCCTCTGTGCT---CTGCTCCTGATGCTCCATGGAGCAGGAGGC
TTTTCCCTCTCTCGTGGGACACCCCAGGACTGTGAGCGCCGTGGGGGGTTCTGCTCTCGC
GGGTCGTGTCCACTGGGTATTACTCGTGTTGGCATTTGCTCCCTGCAAGATTTCTGCTGC
CGGAGGCGATGGTATCCC
>AvBD5_TINMA
ATGAGGATCTTGCCTCTCCTCTGTGCT---CTCCTCCTGATACTCCATGGAGCAGCAGGC
TTCTCTCTCTCTCGTGGGACACCCGAGGACTGCCAGCGCCGTGGGGGATTCTGCTCTAAT
GGGTCATGTCCCCTGGGTATTGTTCGTATTGGCCTCTGCTCCCTGCGTGACTTCTGCTGC
CGAATGCGATGGTATCCC
>AvBD5_CHAPE
ATGCGGATCCTGCCTCTCCTCTGTGCTCTCCTCCTCCTGATACTCCAGGAACTGGCAGGA
GTGTCCCTTGCTCGAGGATCACCTGGGACCTGTAAGCGCCGTGGAGGCTTCTGCTATTTC
AAGTCGTGCCCCCTGGGGTTCACCCGTATTGGGATTTGCTCTATGCACATGATGTGCTGC
CGGAGCAGATGGTATTCC
>AvBD5_CALAN
ATGAGGATCCTGCTTCTCCTCTGTGCTCTCCTTCTCCTGGTGCTCCAGGCACTGGCAGGG
CTGTCCCTTGCTCGAGGATCACCCCAGGAGTGTGAGCGCCGGGGGGGGTTCTGCTCCCCT
AGGTCCTGTCCTCCAGGGATTGGCCGGGTTGGCATCTGCTCTGAGCATGATTTCTGCTGC
AGAAG-------------
>AvBD5_MERNU
ATGAGGATCCTGCCTCTCCTCTGTGCTCTTCTCCTCCTGATCTTCCAGGGAGCAGCAGGG
CTGTCCCTGGCTCGAGGGTCACCCCAGGACTGTCAGCGCCGTGGGGGCTTCTGCTCCCCG
GGGTCGTGTCCTCTGGGCATCGGCCGCGTGGGCACCTGCTCCCAGCACGACTTCTGCTGC
CGCAGACGCTGGTATCCC
>AvBD6_GALGA
ATGAGGATCCTTTACCTGCTGCTGTCTGTCCTCTTT---GTGGTGCTCCAGGGTGTTGCA
GGTCAGCCCTACTTTTCCAGCCCTATTCATGCTTGTAGATATCAAAGGGGTGTCTGCATT
CCTGGGCCATGTCGGTGGCCATATTACCGGGTTGGATCATGTGGCAGTGGACTAAAATCT
TGCTGTGTGAGGAACAGGTGGGCC---------------------
>AvBD6_MELGA
ATGAGGATCCTTTACCTGCTGCTGGCTGTGCTCTTG---GTGGTGCTGCAGGGTGTTGCA
GGTCAGCCCCTCATTCCTAACACAATGCATACTTGTAGACTTCGAAGGGGAGTCTGCAGG
TATGGAAGATGTCCGGTACTATATTACCAGGTTGGATCTTGTGGTGGTTTAAGGAGTTCT
TGCTGTGTAAG----------------------------------
>AvBD7_GALGA
ATGAGGATCCTTTACCTGCTGCTGTCTGTCCTCTTT---GTGGTGCTCCAGGGTGTTGCA
GGTCAGCCCTTCATTCCTAGGCCTATTGATACTTGTAGGCTTCGAAATGGAATCTGCTTT
CCAGGGATCTGTCGAAGGCCATATTACTGGATTGGAACATGTAACAATGGAATAGGCTCT
TGCTGTGCAAGGGGATGGAGGAGC---------------------
>AvBD7_COLVI
atgaggatcctttacctgctcctggctgtcctcttt---gtggtgctccagggtgttgta
ggtcagccctatattcctaggcccttcgataattgtaggcttcgaaatggagtctgcttc
ccaggaatctgtcggaggccatattactggattggaacctgtaataatggaagaggttct
tgctgtgcaaggggatggcaggtc---------------------
>AvBD7_TAEGU
atgaggatccttcacatgctcctggttgtcctcttc---ctgatgctccaaggagctgca
gcacaa---ttgtttcctaggctaaacaacccttgtttgatgcaaaatggactctgcttc
cgagggatttgtcgccgcccctattactggattggaacgtgtagcaatggatat---tct
tgctgcaaaagggggtggagaagc---------------------
>AVBD7_MELGA
ATGAGGATCCTTTACCTGCTGCTGGCTGTGCTCTTG---GTGGTGCTGCAGGGTGTTGCA
GGTCAGCACTACTTTCCTAGGCCTTTTAATACTTGCAGGCTTCGAAATGGAATCTGCACT
CCAGGTATCTGTCGCAGGCCGTATTACTGGATTGGAACATGTAACAATGGAATAGACTCT
TGCTGTGCAAGGGGCTGGAGGAAC---------------------
>AvBD7_ANAPL
ATGAGGATCCTTTACCAGCTCCTGGCTGTCCTCTTC---ATGGTGCTCCAAGGGGTGGCA
GGTCAGCACTTCTTCCCTAGGCCAACCGACCCTTGTGTACTCCAAAATGGACTCTGCTTC
CCGGGGATATGTCGGCGGCCATATTACTGGGTTGGAACGTGCCATAATGGAGGT---TCC
TGCTGTGTGAAGGGGTGGAGGCAC---------------------
>AvBD7_FICAL
atgaggatccttcacatgctgctgcttttcctcttc---ctgatgctccaaggggctgca
ggacaa---gtgtttcctaggctggataattcttgctcgatccaaaacggacgctgcttc
ccagggatctgtcgccgcccctattactggattggaacgtgtagcaatggattt---tct
tgctgcagaagggggtggagtagc---------------------
>AvBD7_GEOFO
atgaggatcctttacgtgctcctggttgtcctcttc---ctgatgctccaaggggctgca
ggacaa---gtgtttcctaggctagacaattcttgttggatccaaaatggacgctgcttc
ccggggatttgtcgtcgcccttattactggattggaacatgcaacaatggatat---tct
tgctgcagaaaggggtggagtagc---------------------
>AvBD7_PSEHU
atgaggatccttcacatgctcctggttgtcctcttg---ctgatgctccaaggggctgca
ggacaagaagtgtttcctaggctagataattcctgtttggcccaaaacggacgctgcttc
ccacggatttgtcgtcgtccgtattactggattggagagtgtagtaatggatat---tct
tgctgcagaaggggatggagtagc---------------------
>AvBD7_COLLI
atgaggatcctttaccagctcctggttgtcctcttt---gtgatgctccaagcggctgca
ggtcaacgttacattcctgggcgatttaattcttgtgcagcccgaaacggaatctgcatc
ccagggatatgtcgacggccattttactgggctggaagatgtagtaatggattg---act
tgttgcaaaagggggtggagacggggc------------------
>AvBD7_ZONAL
atgaggatccttcacgtgctcctgactgtcctcttt---ctgatgctccaaggggctgca
ggacaa---gtgtttcctaggccagacaattcttgtttgatccaaaatggacgctgcttc
ccagggatttgtcgtcgcccttattactggattggaacgtgcagcaatggatat---tct
tgctgcagaatggggtggagtaga---------------------
>AvBD7_FALPE
--------------------------------------------------------TGCA
GGTCAGCCCTTCACTCCTCGGGAGTTAGAACCTTGTATACACCAAAGTGGCCGCTGCTTT
CCAGGGATATGTCGTCGACCATATTATTGGATTGGAACATGTCAAAATGGACAG---TCC
TGCTGCAGAAGG---CACAGATCC---------------------
>AvBD7_FALCH
------------------------------------------------------------
ggtcagcccttcactcctcgggagttagaaccttgtatacaccaaagtggccgctgcttt
ccagggatatgtcgtcgaccatattattggattggaacatgtcaaaatggacag---tcc
tgctgcagaag----------------------------------
>AvBD7_APTFO
ATGAGGATCCTTTACCAGCTCCTGGTTGTCCTCTTC---ATGATGCTCCAAGGGGTTGCA
GGTCAGCCCTTCGTTCCTGGGCCATTCGATTTTTGTGTAGCCCAAAATGGACGCTGCTTC
CCAGGGATATGTCGTCGGCCGTACTACTGGGTTGGAACATGTCATAATGGATTT---TCT
TGCTGTAGAAG----------------------------------
>AvBD7_PYGAD
ATGAGGATCCTTTACCAGATCCTGGTTGTCCTCTTC---ATGATGCTCCAAGGGGCTGCA
GGTCAGCCCATCTTTCCTGGGCCATACAATCCTTGTGTAGCCCAAAATGGACGCTGCTTC
CCAGGGATTTGTCATTGGCCGTACTACTGGGTTGGAACATGTCGTAATGGATTT---TCT
TGCTGTAGAAGGGGGTGGAGGAGC---------------------
>AvBD7_CAPCA
ATGAGGATCCTTTACCAACTCCTGGTTGTCCTCTTT---ATGGTGTTCCAAGGGGTTGCA
GGTCAGCCCTTCAATCCTAGGCCATTTGATCCTTGTTTATCCCAAAATGGACGCTGCATC
CCAGGGATATGTCGCCAGCCCTATTACTGGATTGGAACATGTCGTAATGGATAT---TCT
TGCTGCAGAAGGGGGTGGAGGAGC---------------------
>AvBD7_CUCCA
ATGAGGATCCTTTACCAGCTCCTGGTAGTCCTCTTG---ACGGTGTTCCAATGGGTTGCA
GGTCAGCACTTCGATCCTATGCCAACTGATCTTTGTGAAGCCCAACAAGGACGGTGCTTC
CCAAGCATATGTCGTCGGCCGTACTACTGGGTTGGAACATGTAATAATGGATTT---TCT
TGCTGCAGAAGGGGCTGGTATCAC---------------------
>AvBD7_GAVST
ATGAGGATCCTTTACCAGCTCCTGGTTGTCCTCTTC---ATGATGCTCCAAGGGACTGCA
GGTCAGGCCTTCATTCCTAGGCCATTCGATGCTTGTGCAGTCCAAAACGGACGCTGCTTC
CCAGGGATATGTCGTCGGCCATATTACTGGATTGGAACATGTCGTAATGGATTT---TCT
TGCTGCAGAAGGGGGTGGAGGGTC---------------------
>AvBD7_OPIHO
ATGAGGATCCTTTACCTGCTCCTGGTTGTCTTCTTC---ATGATGCTCCAAGGGGCTGCA
GGTCAGGCCTTCGTCCCTAGGCCAATCGATTCCTGTGCAGCCCAAAATGGACAGTGCTTC
CCAGGGATATGTCGTCGGCCGTTTTACTGGATCGGAACATGTCGTAATGGATTT---TCT
TGCTGCAGAAGGGGATGGAGGAGCTGG------------------
>AvBD7_PODCR
ATGAGGATCCTTTACCAGCTCCTGGCTGTCCTCTTC---ATGGTGCTCCAAGGGGCTGCA
GGACAGCCCTTCCGTCCTGTACCATTCGATCCTTGTGCAGTCCAAAATGGACGCTGCTTC
CCAGGGATATGTCGTCGGCCGTATTATTGGATTGGAACATGTCGTAATGGATTT---TCT
TGCTGCAGAAGGGGATGGAGACGC---------------------
>AvBD7_FULGL
ATGAGGATCCTTTACCAGCTCCTGGTTGTCCTCTTC---ATGATGCTCCAAGGGGCTGCA
GGTCAGTCCTCCTTTCCTAGGCCAATCAATCTTTGTGCACTCCAAAACGGACACTGCTTC
CCAGGGATATGTCGTCGGCCGTATTACTGGGTTGGGACATGTTCTAATGGATTT---TCT
TGCTGCAGAAGGGGGTGG---------------------------
>AvBD7_MESUN
ATGAGGATCCTTTACCAGCTCCTGGTTGTCCTCTTC---ATGATGCTCCAAGGGGTTGCA
GGTCAACCCTCCATTCCTGGGCCATTTGATCCTTGTCAAACCCAAAACGGACACTGCGTC
---GGGATATGTCGACGGCCGTTTTACTGGATTGGGACATGTTATAATGGATAT---TCT
TGCTGCAGAAGGGGGTGGAGAGGCTTT------------------
>AvBD7_BALRE
ATGAGGATCCTTTACCAGCTCCTGGTTGTCCTCTTC---ATGATGCTCCAAGGGGCTGCA
GGTCAGCACCTCATTCCTGGGCCAGAATATCCTTGTTTAGTCCAAAACGGACGCTGCTTC
CCAGGCATATGTCGGCGGCCATATTACTGGATTGGAACATGTTATAATGGATTT---TCT
TGCTGCAGAAGGGGGTGGAGATTC---------------------
>AvBD7_CHAVO
ATGAGGATCCTTTACCAGCTCCTGGTCGTCTTCTTC---ATGATGCTCCTTGGGGCTGCA
GGTCAGCACTTCATTCCTCGCCCACTTGATCGTTGTGTAGCCCAAAGTGGACGCTGTTTC
CCAGGGATATGTCGGCGGCCGTATTACTGGATTGGAACATGTGATAATGGATTG---TCT
TGCTGCAGAAGGGGGTGGAACAGC---------------------
>AvBD7_CARCR
ATGAGGATCCTTTACCAGCTCCTGGTTGTCCTCTTC---ATGGTGCTCCAAGGGGCTGCA
GGTCAGTCCTTCACTCATACTCCATTGAATCAGTGTGTAGCTCAAAATGGACGCTGCTTC
CCAGGGATATGTCGGCGGCCGTATTACTGGATTGGAACATGTCCTAATGGATAT---TCT
TGCTGCAGAAGGGGGTGGAGTGCC---------------------
>AvBD7_PTEGU
ATGAGGATCCTTTACCAGCTCCTGGTTGTCCTCTTCTTCGTGATGCTCCAAGGGGCTGCA
GGTCAGCAC------CCCAGGCCATTTGAGCGTTGTGGAGCCCAGAATGGACGCTGTGTC
CCAGGGATATGTCGGCGGCCGTATTACTGGATAGGAACATGCCTTAATGGATAT---TCT
TGCTGCAAAAGGGGGTGG---------------------------
>AvBD7_CHLUN
ATGAGGATCATTTACCAGCTCCTGGTTGTCCTCTTC---ATGATAATCCAAGGGGCTGTA
GGCCAGCCCTTCGTTCCCAGACCAATCAAATTTTGTGGAGGCCAAAACGGACGCTGCTTC
CCAGGGATATGTCGACGGCCATATTACTGGATCGGAACATGTGATAACGGATAT---TCT
TGCTGCAAAATAGGCTGGAGGAGC---------------------
>AvBD7_APAVI
ATGAGGATCCTTTACCAGCTCCTGGTTGTCCTCTTC---ATGATGCTCCAAGGGGCTGCA
GGTCAG---------CCTGGGCCATTCGATCCCTGCTTAGCCCAAAACGGACGCTGCTTC
CCAGGGATATGCCGTCGGCCTTATTACTGGATTGGAACATGTCGTAATGGATTC---TCC
TGCTGCAGAGTGGGGTGGAGCAGA---------------------
>AvBD7_HALAL
ATGAGGATCCTTTACCAGCTCCTGGTTGTCCTCTTC---GTGATTCTCCAAGGGGCTGCA
GGTCAGCCCTTCACTTATAGGCCATTTGATCCTTGTCTAATACAAAATGGACACTGCTTC
CCAGGGATATGTCGTCGACCCTATTACTGGATTGGAACATGTCTTAATGGATAT---TCT
TGCTGCAGAAAGGGGTGGAGTAGC---------------------
>AvBD7_BUCRH
ATGCGGATCCTTTACCAGCTCCTGCTTGTCCTCTTC---ATGATGCTCCAGGGGGCTGCA
GGTCAG---------CCTGGGCCAACCGATCTTTGCACAGCCCGGAATGGACGCTGCATC
CCTGGGATATGTCGTCGGCCCTATTACTGGATTGGAGAATGTCCTAATGGATTT---TCT
TGCTGCAAAATAGGCTGGCGTATCGAAGGCTCCTTGGATTCTCCT
>AvBD7_NIPNI
ATGAGGATCCTTTACCAGCTCCTTGTTGTCATCTTC---ATGATGCTCCAAGGGGCTGCA
GGTCAGCCCTACATTCCTGAACCACACCATCCTTGTATATTCCAAAAGGGACACTGCTTC
CCAGGGATATGTCGTCGACCGTATTACTGGATTGGAACATGTCATAATGGATAT---TCT
TGCTGCAAAAGGGGGTGGAGGAGC---------------------
>AvBD7_TYTAL
ATGAGGATCCTTTACCAGCTGCTGATTGTCCTCTTC---ATAATGCTCCAAGGGGCTGCA
GGTCAGCGCTTCATCCATAGACAATTCAATAGTTGTCAAATCCAAAATGGAAAATGCTTC
CCAGGGATATGCCGTCGGCCGTATTACTGGATTGGAATATGTCACAATGGATTT---TCT
TGCTGCAGAAAGGGGTGGAAGGTA---------------------
>AvBD7_EGRGA
ATGAGGATCCTTTACCAGCTCCTGGTTGTCCTCTTC---ATGGTGATCCAATGGGCTGCA
GGTCAGGGCTTCATTCCTGAGCCACCTGAGTCTTGTATACTCCAAAATGGACGCTGCTTC
CCAGGGATATGTCGTCGACCATATTACTGGATTGGAACATGTCGTAATGGACTT---TCT
TGCTGCAGAAAGGGATGGAGATGGAGGATC---------------
>AvBD7_PHORU
ATGAGGATCCTTTACCAGCTCCTGGTTGTCCTCTTC---ATGATGCTCCAAGGGGCTCCA
GGTCAGCACTTCCATCCTGCAGTGCTCGATCCTTGTATGGTCCAAAACGGACGCTGCTTC
CCAGGGATATGCCGTCGGCCCTATTACTGGATTGGAACATGTCGTAATGGACTT---TCT
TGCTGCAGAAGGGGATGGAGGTTCCGG------------------
>AvBD7_PHALE
ATGAGAATCCTTTACCAGCTCCTGGTTGTCCTCTTC---ATGATGTTCCAAGCTGCTGCA
GGTCAGCACTTCATTCCTAGGCCACTTGATCCTTGTATAGCCCAAAACGGACGCTGCTTC
CCAGGGATATGTCGTCGTCCATATTACTGGATTGGAACATGTCATAATGGATTT---TCT
TGCTGCAGAAGGGGGTGGAGGCGC---------------------
>AvBD7_MANVI
ATGAGGATCCTTTACCAGCTCCTGGTTGTCCTCTTC---CTGGTGCTCCAAGGGGCTGCA
GGTCAACCCTTCATTCCAGGT------GATCCTTGTGAGGCCCAAAATGGACACTGCACC
CCAGGGATATGTCGCCGTCCATACTACTGGATCGGAACATGTCGGAATGGATTT---TCT
TGCTGCAGAAGG---------------------------------
>AvBD7_LEPDI
ATGAGGATCCTTTACCAGCTTCTGGTTGTACTCTTC---GTGGTGCTCCAAGGGGCTGCA
GGTCAGCACTTCACTCCTAGACCAGGAGAACATTGTGGTGCCCAAAATGGACACTGCTTC
CCAGGGATATGTCGTCGGCCATATTACTGGATTGGAACATGTTTAAATGGATTT---TCT
TGCTGCAGAAAAGGGTGGAGGAGC---------------------
>AvBD7_ACACH
ATGAGGATCCTTTATCTGCTTCTGGCTGTCCTCTTC---CTGATGCTCCAAGGGACTGCA
GGTCAACACCCATTTCCTAGACCACATGATCCTTGTGCAGCCCTAAATGGACGCTGCTTC
CCAGGGATCTGTCGTCGGCCATTTTACTGGGTTGGAACATGCCGTAATGGATAT---TCT
TGCTGCAGAAGAGGGTGGAGAGGC---------------------
>AvBD7_MERNU
ATGAGGATCCTTTACCAGCTCCTGGTTGTCCTCTTC---GTGATGCTCCAAGGGGCTGTA
GTCCAG---------CCTACTCCATTTAATAGTTGTGAAGCCCAAAACGGACGCTGCTTC
CCAGGAATATGTCGTCGGCCATATTACTGGGTTGGATTATGCCCAAATGGGTTC---TCT
TGCTGCAGAAAG---------------------------------
>AvBD7_PELCR
ATGAGGATCCTTTACCAGCTCCTGCTTGTCCTCCTC---ATGATGCTCCAAGGGGCTGCA
GGTCAGGCCTACATTCCTCAACCAGAGGATCCTTGCATACTCCGACAAGGAATTTGCCTC
CCAGGGATATGTCGTCATCCACTTTACTGGATTGGAACATGTTTTAATGGATTT---TCT
TGCTGCAGAAGAGGGTGG---------------------------
>AvBD7_STRCA
ATGAGGATCCTGTACCTGCTCCTGGTTGTCCTCTTC---CTGGTGCTCCAGGGAGTTGCA
GGGCAGCCCTTCATTCCCAGGCCTCTGGATCCTTGCATAGCCCAAAACGGACGCTGCTTT
ACAGGGATATGTCGATACCCATATTTCTGGATTGGAACATGTCGTAATGGAAAA---TCT
TGCTGCAGAAGGGGGTGGAGGGCC---------------------
>AvBD7_TINMA
ATGAGGATCCTGTATCTGCTCCTGGTTGCCCTCTTC---CTGGTGCTCCAAGGAGTTGCA
GGGCAGCACTTCATTCCTAGCGCTGTAAATACTTGCAAATCGCAAAATGGATTCTGCGTT
CCAGGGATATGTCGACGGCCGTATTATTGGATTGGAATATGCAGTAATGGCTAT---TCT
TGCTGCAGAAGGGGATGG---------------------------
>AvBD7_CORBR
ATGAGGATCCTTCACATGCTCCTGGTTGTCCTCTTC---GTGATGCTCCAAGGGGCTGCA
GGACAACACGTGTTTCCTGGGCTGGATGATTCTTGTGTGGCCCAAAACGGACGCTGCTTC
CCAGGAATTTGCCGTCGCCCGTATTACTGGATTGGAAGTTGTAGCCATGGATTT---TCC
TGCTGCAAAAAGGGGTGGTATAGC---------------------
>AvBD7_COLST
ATGAGGATCATTTACCAGCTCCTGATTGTCCTCTTC---ATAATGCTCCAAGGAATTGCA
GGTCAACATAGGCCA---------TTCAATTCTTGTGCAGCCCAAAATGGATACTGCACC
CCAGGGACATGTCAGTACCCATTTCGTCAGGTTGGAAGATGTCCTAATGGATTT---TCT
TGCTGCAGAAGG---TGGAGGCGC---------------------
>AvBD7_EURHE
ATGAGGATCCTT-ACCAGCTCCTGGCTGTCCTCTTC---ATTATGATCCAAGGGGCTGCA
GGTCAACGT---------------TTCTATACTTGTTTAGCCCAAAACAGACGCTGCATC
CCAGGGACATGCTGTTCGCCCTATTACTGGATTGGAACATGTCCAGATGGATTT---TCT
TGCTGCAGAAGGGGGTGGAGGTTC---------------------
>AvBD7_PHACA
ATGAGGATCCTTTACCTGCTCCTGGTTGTCCTTTTC---ATGATGCTTCAAGGGGCTGCA
GGTCAGGCCATCATTCCTAGGCAAATGCATATTTGCAGATTCCGTAATGGGCGCTGCTTC
CCTGGGCCGTGTCCTCCACAGTATTTCTTCATTGGATTATGTGGTACAGGATCT---TCT
TGCTGCAGAAGG---TGG---------------------------
>AvBD8_GALGA
ATGAAGATCCTTTACCTTCTCTTGGCCGTTCTCCTCACTGTGCTCCAAAGCTCTTTAGGT
TTCATGCGCGTACCTAACAACGAGGCACAGTGTGAGCAGGCAGGAGGGATCTGCTCCAAG
GATCAC---TGCTTCCACCTCCATACCAGAGCCTTTGGGCACTGCCAGAGAGGGGTCCCG
TGCTGCCGGACTGTG------TACGAC---
>AvBD8_TAEGU
atgaagatcttttcctttttctttgctgttctcctcttaatgctccagggcatttcaggt
ttcctgcgtgcccccaacaccgaggtgcagtgcagacaggctgggggggtctgttccagc
gaccgc---tgccccccaccccacacgagaccctttggacgttgccagcagggaattcct
tgctgtaggaccgtg------tatgat---
>AvBD8_MELGA
ATGAAGATCCTTTACCTTTTCTTGGCCGTTCTCCTTATTGTGCTCCAAAGTTCTGTAGGT
TTCATGCGTGTACCTAACAACGAGGCACAATGTGAGCAGGCAGGAGGGATCTGCTCCAAG
GACCAC---TGCTTCCACCTCCATACCAGAGCCTTTGGGCGCTGCCAGCAAGCAGTCCCG
TGCTGCAGGACTGTG------TACAAC---
>AvBD8_COLVI
atgaagatcctttatcttttcttggctgttctcctcattgtgctccaaagctcttcaggt
ttcatgcgtgtacctaacaacgaggcacaatgtgagcaggcaggaggttcctgctccaag
gaccac---tgcttcccactccatacgagagcctttgggcgctgccagcgaggggtccca
tgctgccggact------------------
>AvBD8_ANAPL
ATGAAGATCATTTACCTTTTCTTTGCTGTGCTCCTCCTAGTGCTCCAAAGCTCTTTAGGT
TTCATGCGAGCACCTAACAACGCCGTGCAATGCAAACAGGCTGGGGGTACCTGTTCCACG
GACCAC---TGCCCCCCACCCAATACAAGAGCCTTTGGACGGTGCAAGCAGGGGATCCCT
TGCTGTCGGACTGTG------TATGAC---
>AvBD8_MELUN
atgaagatccttgcccttttctttgctgttttcctcttaatgctccaaggcactttaggt
ttcatgcgagcacctaataatgatgtccaatgcaagcaggctgggggtacctgttccacc
gacctc---tgtcccctacccaacatgaggccttttggatgttgccagcgaggggtccct
tgctgtagggctgtg------tatgat---
>AvBD8_FICAL
atgaagatcttttcccttttctttgcaattctctta---atgctccagggcacttcaggt
ttcctgcgtgccccccacactgaggtgcagtgcagacaggctgggggggtctgttccagc
caccac---tgccccccaccccacacgagaccctttggacactgccagcagggcattccc
tgctgtaggagcgtg------tatgat---
>AvBD8_GEOFO
atgaagatcttttcctttttctttgctgttcttctcttaatactccagggcacttcaggt
ttcctgcgtgccccccacaccgaggtgcagtgcagacaggctgggggtgtctgttccagc
caccgc---tgccccccaccccacacgagaccctttggacactgccagcagggaattccc
tgctgtaggaccgtg------tatgat---
>AvBD8_PSEHU
atgaaaatctttgcctttttctttgctgtgctcctcttaatgctgcagggcacttcaggt
ttcctgcgtgcccccaacaccgaggggcagtgcagacaggctggggggatctgttcccgg
gaccac---tgcccccagccccacagcagaccctttggacgctgccagcagggaattccc
tgctgtaggaccgtg------tatgat---
>AvBD8_COLLI
atgaagatccttttccttttctttcctgttctcctcttagtgctccaaggcactttaggt
ttcatgcgtgcaccgaataacaatgagcaatgcaaacaggctggaggtacctgtttcgct
gaccac---tgtcctctacccaacacgagaccctttggacgttgccagcaagcggtccct
tgctgtcggacagtg------tacgat---
>AvBD8_ZONAL
atgaagatcttttcttttttctttgctgttctcctcttaatgctccagggcacttcaggt
ttcctgcgtgcccccagcaccgaggtgcagtgcagacaggctgggggtgtctgttccagc
ccccgc---tgcccctcgccccacacgagaccctttggaagctgccagcagggaattccc
tgctgcaggaccgtg------tatgat---
>AvBD8_FALPE
atgaagatcttttcccttttccttgctgttcttctcttaatgctccaaggctcttcaggt
ttcatgcgtgcacctaataaccatgtgcaatgcaaacaggctgggggtacctgttctgct
gaccac---tgtcctctacccaatacgagattctttggacgttgccagcaaggagtccct
tgctgtcggactgtg------tatgat---
>AvBD8_FALCH
atgaagatcttttcccttttccttgctgttcttctcttaatgctccaaggctcttcaggt
ttcatgcgtgcacctaataaccatgtgcaatgcaaacaggctgggggtacctgttctgct
gaccac---tgtcctctacccaatacgagattctttggacgttgccagcaaggagtccct
tgctgtcggactgtg------tatgat---
>AvBD8_AMAVI
atgaagatcctttcccttttctttgcacttttcttcttaatgctccaaggtactctaggt
ttcatgcgagcacctcataatgacgtgcaatgcaagcaggctggaggtacctgttccacc
gacctc---tgtcctctacccaacatgaggccttttggacgttgccagcaaggggtccct
tgctgtcgggctgtg------tatgat---
>AvBD8_APTFO
ATGAAGATCTTTTCCCTTTTCTTTGCTGTTCTCCTCTTAATGCTCCAAGGCACTTTAGGT
TTCATGCGTGCACCTAATAACGATGTGCAATGCAAACAGGCTGGGGGTACCTGTTCCACC
GACCAC---TGTCCTCTACCCAATACGAGGTCCTTTGGACGCTGCCAGCGAGGGGTCCCT
TGCTGTCGGACTGTG---------------
>AvBD8_PYGAD
ATGAAGATCTTTTCCCTTTTCTTTGCTGTTCTCCTCTTAATGCTCCAAGGCACTTCAGGT
TTCATGCGTGCACCTAATAACGATGTGCAATGCAAACAGGCTGGGGGTACCTGTTCCACC
GACCAC---TGTCCTCTACCCAATACGAGGTCCTTCGGACGCTGCCAGAGAGGGGTCCCT
TGCTGTCGGACTGTG------TATGAT---
>AvBD8_CATAU
---------------------------------------------------------GGT
TTCATGCGCGCACCTAGTAACGATGTGCAATGCAAACAGGCTGGGGGTACCTGTTCCACC
GGCCAC---TGTCCTCTACCCCATATGAGGTCCTTTGGACGTTGCCAGCAAGGGGTCCCT
TGCTGTCGGACTGTG---------------
>AvBD8_MERNU
---------------------------------------------------------GGT
TTCATGCGTGCACCTAGTAATGATGTGCAATGCAAACAGGCTGGGGGTGCCTGCTTCACT
GGCCAC---TGTCCCCCACCCAACACAAGGTCCTTTGGACGTTGCCAGCAAGGGGTGCCC
TGCTGTCGGACCGTG---------------
>AvBD8_TYTAL
ATGAGGATATTTTCCCTTTTCTTTGCTGTTGTCCTTTTAATGGCCCAAGGCACTTTAGGT
TTCATGCGTGCACCTAGTAATGATGTGCAGTGCAAACAGGCTGGGGGTACCTGTTCCACT
GACCAC---TGTCCTCTACCCAGTATGAGGTCCTTTGGACGTTGCCAGCAAGGGGTCCCT
TGTTGTCGAACAGTG------TATGAT---
>AvBD8_PELCR
ATGAAGATCTTTTCCCTTTTTTTTGCTCTTCTCCTCTTAATGCTTCAAGGCACTTTAGGT
TTCATGCGTGCACCTAATAATGATGTGCAATGCAAACAGTCTGGGGGTACCTGTTCCCCT
GACCAC---TGTCCTCTACCCACTATGAGGTCCTTCGGACGTTGCCAGCAAGGGGTCCCT
TGCTGTCGGACTGTG------TATGATCAG
>AvBD8_BALRE
ATGAAGATCTTTTCCCTTTTCTTTGCTGTTCTCCTATTAATGCTCCAAGGCACTTTAGGT
TTCATGCGTGCACCTAATAATGATGTGCAGTGCAAACAGGCTGGGGGTACCTGTTCGACT
GACCAC---TGTCCTCTACCCAATACGAGGTCCTTCGGACGTTGCCAGCAAGGGGTCCCT
TGCTGTCGGACTGTG---------------
>AvBD8_EGRGA
ATGAAGATCTTTTCCCTTCTCTTTGCTGTTCTCCTCTTAATGCTCCAAGGCACTTTAGGT
TTCATGCGTGCACCTAATAACGATGTGCAATGCAAACAGGCTGGGGGTACCTGTTCCACT
GACCGC---TGTCCTCTACCCAATATGAGGTCCTTTGGACATTGCCAGCAAGGGGTCCCT
TGCTGTCGGACTGTG------TATGAT---
>AvBD8_FULGL
ATGAAGATCTTTTACCTTTTCTTTGCTGTTCTCCTCTTAATGCTCCAAGGCACTGTAGGT
TTCATGCGTGCACCTAATAACGATGTGCAATGCAAACAGGCTGGGGGTACCTGTTCCACC
GACCAC---TGTCCTCTACCCAATATGAGATCCTTCGGACGTTGCCAGCAAGGGGTCCCT
TGCTGTCGGACTGTG------TATGAT---
>AvBD8_PHACA
ATGAAGATCTTTTCCCTTTTCTTTGCTGTTCTCCTCTTAATGCTCCAAGGCACTTTAGGT
TTCATGCGTGCACCCGGTAATGATGTGCAGTGCAAACAGGCTGGGGGTACCTGTTCCACT
GACCAC---TGTCCTCTACCCAATACAAGGTCCTTCGGACATTGCCAGCAAGGAGTCCCT
TGCTGTCGGACTGTG------TACGAT---
>AvBD8_NIPNI
ATGAAGATCTTTTCCCTTTTCTTTGCTGTTCTCCTCTTAGTGCTCCAAGGCGCTTTAGGT
TTCATGCGTGCACCTAATAATGATGTGCAATGCAAGCAGGCTGGGGGTACCTGTTCCACT
GAACAC---TGTAATCTACCCAATACGAGGTCCTTCGGACGTTGCCAGCAAGGGGTTCCT
TGCTGTCGGACTGTG------TATGAT---
>AvBD8_PHALE
ATGAAGATCTTTTCCCTTTTCTTTGCTGTTCTCTTA---GTGCTCCAAGGCACTTTAGGT
TTCATGCGTGTACCTAATAATGATGTGCAATGCAAACAGGCTGGGGGTACCTGTTCCACC
AAGTCCACCTGTCCTCTACCCAATACGAGGTCCTTCGGACGTTGCCAGCAAGGGGTCCCT
TGTTGTCGGACTGTG---------------
>AvBD8_EURHE
ATGAAGATCTTTGCCCTTTTCTTTGCTGTTCTCCTCCTGATGCTCCAAGGCACTTTAGGT
TTCATGCGTGCACCTAATACTGATGTGCAGTGCAAGCAGGCTGGGGGTACCTGTTCCAGC
GACCAC---TGTCCTCTACCCAATATGAGGTCCTTTGGACGTTGCCAGCAAGGGGTCCCT
TGCTGTCGGACTGTG------TACGAT---
>AvBD8_CARCR
ATGAAGATCTTTTCCCTTTTCCTTGTTGCTCTCCTTTTAGTGCTCCAAGGCACTTTAGGT
TTCATGCGTGCACCTAACAATGATGTGCAGTGCAAACAAGCTGGGGGTACCTGTTCCACC
GACCAC---TGTCCTCTACTCAACATGAGGTCCTTCGGCCACTGCCAGCAAGGGGTCCCC
TGCTGTCGGACTGTG------TATGAT---
>AvBD8_GAVST
ATGAAGATCTTTTCCCTTTTCTTTGCTGTTCTCCTTTTGGTGCTCCAAGGCACTTTAGGT
TTCATGCGTGCACCTAATAACGATGTGCAATGCAAACAGGCTGGGGGTACCTGTTCCACC
AAACAC---TGTCCTCTACCCAATATGAGGTCTTTTGGACGTTGCCAGCAAGGGGTCCCT
TGCTGTCGAACTGTG------TATGAT---
>AvBD8_PHORU
ATGAAGATCTTTTCCTTTTTCTTTGCTGTTCTCCTCTTAGTGCTCCAAGGCACTTTAGGT
TTCATGCGTGCACCTAATAACGATGTGCAATGCAAACAGGCTGGGGGTACCTGTTCCACC
ACCCAC---TGTCCTCTACCCAATACGAGGTCCTTCGGACGCTGCCAGCAAGGGGTCCCT
TGCTGTCGGACTGTG------TATGAT---
>AvBD8_HALAL
ATGAAGATCTTTTCCCTTTTCTTTTCTGTTCTCCTTTTAGTGCTCCAAGGCACTTTAGGT
TTCATGCGTGCACCTAGTAACGATGTGCAATGCAAACAGGCTGGGGGTACCTGTTCCACC
GACCAC---TGTCCTCTACCCAATATGAGGTCCTTCGGACACTGCACGCAAGGAGTCCCT
TGCTGTCGGACTGTGGCAATTTATGAT---
>AvBD8_CAPCA
ATGAAGATCTTTTCTCTTTTCTTTGCTGTTCTCCTCTTAGTGCTCCAAGGCACTTCAGGT
TTCATGCGTGCACCTAATAACGATGTGCAATGCAAACAGGCTGGGGGTACCTGTTCCACC
GACCAC---TGTCCTCTACCCAATACAAGGTCCTTCGGACGTTGCCAGCAAGGTGTCCCT
TGCTGTCGGACTGTGGAAATTTATGAT---
>AvBD8_TAUER
ATGAAGATCTTTTCCCTTTTCTTTGCTGTTCTCCCTTTAGTGCTCCAAGGCACTTTAGGT
TTCATGCGTGCACCTAGTAATGATGTGCAATGCAAACAGGCTGGGGGTACCTGTTCTGCT
GACCAC---TGTCCTTTACCCAATATGAGGTCCTTTGGACGTTGCCAGCAAGGGGTTCCC
TGCTGTCGGACTGTG---------------
>AvBD8_OPIHO
ATGAAGATCTTTTCCCTTTTCTTTGTTGTTCTCCTTTTGATGATCCAAGGCACTTCAGGT
TTCATGCGTGCTCCTAATAACGATCTGCAATGCAAACAGGCTGGGGGCACCTGTTCCACC
GACCAC---TGTCCTCTACCCAATACAAGGTCCTTTGGACGTTGCCAGGAAGGGGTCCCT
TGCTGTCGGACTGTG------TATGAT---
>AvBD8_MESUN
ATGAAGATCTTTCCCCTTTTCTTTGCCATTCTCCTCTTAGTGCTCCAAGGCACTTTAGGT
TTCATGCGTGCTCCTAATAACGCTGTGCAATGCAAACAGGCTGGGGGTACCTGTTCCACT
GACCTC---TGTCCTCTACCCAATACAAGGTCCTTTGGACGTTGCCAGCAAGGAGTTCCT
TGCTGTCGAGCTGTG------TATGAC---
>AvBD8_CHAVO
ATGAAGATCTTTTCCCTTTTCTTTGTTGTTCTCCTCTTAGCGCTCCAAGGCACTTTAGGT
TTCATGCGTGCACCTAATAACGACATGCAATGCAAACAGGCTGGGGGTACCTGCTCCCCC
GATCAC---TGTCCTCTACCCAACATGAGGTCCTTTGGACGTTGTCAGCAAGGGGTCCCT
TGCTGTCGCACTGTG------TATGAT---
>AvBD8_CHLUN
ATGACGATCTTTTCCCTTTTCTTTGTTGTCCTCCTCTTAGTGCTCCAAGACACTTCAGGT
TTCATGCGTGCGCCTAATAACGATGTGCAATGCAAACAGGCTGGGGGTACCTGTTCCACC
GATCAC---TGTCCTCTACACAACACGAGGTCCTTCGGACGTTGCCAGCGAGGGGTGCCT
TGCTGTCGAACTGTG------TATGAC---
>AvBD8_CUCCA
ATGAAGATCTTTTCTCTTTTCATTGCTGTTCTCCTTTTAGTGCTTCAAGGCACTTTAGGT
TTCATGCGTGCACCTTATAATGAAGTGCAATGTGAACAGGCTGGGGGTACCTGTTCCACC
AACCAC---TGTCCTCTACCCGGTACAAGGCCCTTCGGACGCTGCCAGCAAGGGGTCCCT
TGCTGTCGGACGGTG------TATGAT---
>AvBD8_PODCR
ATGAAGATCTTTTCCCTTTTCTTCGCTGTTCTCCTCTTAGTGCTCCAAGGCACATCAGGT
TTCATGCGGGCACCTAATAACGATGTGCAATGCAAACAGGCTGGGGGTACCTGTTCCACC
AGCCAC---TGTCCTCTACCCAATACAAGGTCCTTCGGACGCTGCCAGCGAGGGGTCCCT
TGCTGTCGGACTGTG------TATGAT---
>AvBD8_MANVI
---------------------------------------------------------GGT
TTCATGCGTGCCCCCAACAACGAGGTGCAGTGCAAACAGGCTGGGGGTGTTTGTTCCACT
GACCAT---TGTCCCCCACCCAACACAAGGTCCTTTGGGCGCTGCCAGCGAGGGGTCCCT
TGCTGTAGGACCGTG---------------
>AvBD8_ACACH
ATGAAGATCTTTTCCCTTTTCTGTGCTGTTCTCCTCTTAATGCTCCAAGCCACCTCAGGT
TTCATGCGTGCACCTAATAACCATGTGCAGTGCAAACAGGCTGGGGGTGTCTGTGCCACT
GACCAC---TGTCCTGTACCCAATACAAGATCCTTTGGGCGTTGCCAGCAAGGTGTGCCT
TGCTGTCGGACTGTG------TATGAT---
>AvBD8_STRCA
ATGAAGATTTCTTATTTTTTCTTTGCTGTTCTCCTCTTAGTGCTCCAAAGCACTTTAGGT
TTTATGCGTGCACCTGATAATGATGTGCAATGCAAACAGGCTGGGGGCAGCTGCTCCATG
GACCGC---TGTCCTCTGCGC---ACAAGGGCCTTTGGACGTTGCCAGAAAGGGATCCCT
TGCTGTAGGACTGTG------TATGAT---
>AvBD8_APAVI
ATGAAGATCTTTTCCCTTTTCTTTGTTGTTCTCCTTATTGCACCCCAAGGCACTTCAGGT
TTCATGCGTGCACCTAGCAACGATGTGCAATGCAAACAGGCTGGAGGTATCTGTTCCACC
GACTCC---TGTCCTCTTCCCAATACAAGGTCCTTTGGACGCTGCCAGCAAGGTGTCCCT
TGCTGTCGAACTGTG------TATGAT---
>AvBD8_LEPDI
ATGAAGATCTTTTCCATTTGCTTTGCTGTTCTTCTTTTAGTGCTCCAAGGCACTTTAGGT
TTCATGCGTGCACCTAGTAACGATGTGCAGTGTGAACTGGCTGGGGGTACCTGTTCCACC
GGCCAC---TGCCCTCCACCCAATACACGGCCCTTTGGACGTTGCCAGCAAGGGGTCCCT
TGCTGTCGGACTGTGGCAAATTATGAT---
>AvBD8_CHAPE
ATGAAGATCTTTTCCCTTTTCTTTGCTGTTCTCCTCCTAGTGCTCCAAGGCACTTTAGGT
TTCATGCGTGCACCTAATAATGAAGTGCAGTGCAAACAGGCTGGGGGAACCTGCTCCACT
GACCAC---TGTCCTCTGCCCAAAACCAGCCCCTTTGGACGTTGCCAGCAGGGGGTCCCT
TGCTGCCGGACTGTG------TATGAT---
>AvBD8_PTEGU
ATGAAGATCTTTTCCCTTTGCTTTGCTCTTCTCCTCTCAATGCTCCAAGGCTCTTTAGGT
TTCATGCGTGCACCAAATAACGATGTGCAGTGCAAACAGGCTGGGGGTATCTGCTCCACT
GACAGA---TGTCCTCTGCCCAACGCGAGGTCCTTTGGGCGTTGCCAGCAAGGGGTCCCT
TGCTGTCGGACCGTG------TATGAT---
>AvBD8_NESNO
ATGAAGATCTTCTCCCTTTTCTTTGCTGTTTTCCTCTTAATGCTCCAAGGTACTTTAGGT
TTCATGCGTGCACCTAATAACAATGTGCAGTGCAAGCAGGCTGGGGGTACCTGTTCCACC
GACCTC---TGTCCCTTACCCAGCATGAGGCCTTTTGGGCGTTGTCAGCAAGGGGTCTTT
TGCTGTCGGGCTGTG------TACGAT---
>AvBD8_PICPU
ATGAAGATCTTTTCCCTTTTCATTGCTGTTCTTCTTCTAGTGCTCCAAGGCACTTTAGGT
TTCATGCGTGCACCCAGTAACCAGGTGCAATGCAAGCAGGCTGGGGGGACCTGCTCCTCT
GACCAC---TGTCCTCTACCAGACACGAGGTCCTTTGGACGTTGCCAGCAAGGGGTCCCT
TGCTGTCGGGCTGTG------TATGAT---
>AvBD8_BUCRH
ATGAAGATCTTTTCCCTTTTCTTTGTTGTTCTCCTCTTGGTGCTCCAAGGAACTTCAGGT
TTCATGCGTGCACCTGGTAATGAAGTGCAATGCACACAGGCTGGGGGTACCTGTTCCACT
GACCGC---TGTCCCCTACCCAATACAAGGTCCTTTGGACGTTGCCAGCAAGGGGTCCCT
TGCTGTCGGACTGTG------TATGAT---
>AvBD8_COLST
ATGAAGATCTTTTCCTTTTTCTTTGTGGTTCTCCTTTTAGTGCTCCAAGGCACTTCAGGT
TTCATGCGTGCACCTAGTAATGCTGCACAGTGCAAACAAGCTGGGGGGACCTGTTCCATC
AACCAC---TGTCCTCTACCCAAGATGAGGTCCTTTGGACGTTGCCAGCAAGGAGTCCCT
TGCTGTCGAACTGTG------TATGAT---
>AvBD8_CORBR
ATGAAGATCTTTTCCCTTTTCTTTGCTGTTCTGCTCTTAATGCTCCAGGGCACTTCAGGT
TTCCTGCGTGCCCCCAGCACTGAGGTGCAGTGCAGACAGGCTGGGGGAGTCTGTTCCAGT
GACCGC---TGCCCCCCACCCCACACGAGACCCTTCGGGCACTGCCAGCAGGGAATTCCC
TGCTGTAGGACCGTG------TATGAT---
>AvBD8_CALAN
ATGAAGATCTTCTCCATTTTCTTTGCTGTTCTCCTCTTAGTGCTCCAAGGCACTTTAGGT
TTCATGCGTGCACCAAATAACAACGAGCAGTGCAAGCAGGCTGGAGGCATCTGTTCCACC
ACCCCC---TGTCCTCTGCCCACCACGAGGCCCTTTGGAACTTGCCAACAAGGGGTCCCT
TGCTGTCGGACTGTG------TATGAT---
>AvBD9_GALGA
ATGAGAATCCTTTTCTTCCTTGTTGCTGTTCTCTTCTTCCTCTTCCAGGCTGCT---CCA
GCTTACAGCCAAGAAGACGCTGACACCTTAGCATGCAGGCAGAGCCACGGCTCCTGCTCT
TTTGTTGCATGCCGTGCTCCTTCAGTTGACATTGGGACCTGCCGTGGTGGGAAGCTGAAA
TGCTGCAAATGGGCACCCAGCTCC------
>AvBD9_TAEGU
atgaggatccttttcttcctcgtcgctgttctcttcttcctcttccaggctgct---cca
gcttacagccaggaaaccgctgacaccctcgcatgccggcagagccggggctcctgctcc
tttgtgccctgctctgctcctctggttgacatcgggacctgccgtggtgggaagctaaga
tgctgcaaatggacccccagctcc------
>AvBD9_COLVI
atgaggatccttttcttccttgttgctgttctcttcttcctcttccaggctgct---cca
gcttacagccaagaaactgctgacactatcgcgtgccggcaaaaccgtggcttctgctcc
ttcgttgcatgctctgctcctttggttgacattgggacctgccgtgatgggaagctgaag
tgctgcaaatggacacccagctcc------
>AvBD9_MELGA
ATGAGAATCCTTTTCTTCCTTGTTGCTGTTCTCTTCTTTCTCTTCCAGGCTGCC---CCA
GCTTACAGCCAAGAAGCTGCTGACACCTTAGCATGCCGGCAGAACCATGGCTCCTGCTCT
TTTATTGCATGCCCTGCTCCTTCAGTTGACATTGGAACCTGCCGTGATGGGAAGCTGAAG
TGCTGCAAATGGAGACCCAGCTCC------
>AvBD9_ANAPL
ATGAGAATCCTTTTCTTCCTTGTCGCTCTTCTCTTCTTCATCTTCCAGGCTGCT---CCA
GCTTACAGCCAAGAAGATGCTGACACCGTAGCATGCCGGCAAAGCCATGGCTCCTGCTCT
TTTATTGCATGCTCTGGTCCTCTGGTTGACATTGGGACCTGCCGCAATGGGAAGCTGAAA
TGCTGCAAATGGACACCCAGTTCC------
>AvBD9_MELUN
atgagaatccttttcttcctcgttgctgctctcttcttcctcttacaggctgct---cca
gcttacagccaggtggatgctgacactacagcatgccggcaaaaccggggctcctgctcg
tttgttgaatgctctcctcctatggttaacattgggacctgccgcagtgggaagctgaaa
tgctgcaaatggacacccagttcc------
>AvBD9_FICAL
atgagaatcctcttcttcctcgtcgctgttctcttcttcctcttccaggctgct---cca
gcttacagccaggaaacctctgacaccctggcgtgccggcagagccggggctcctgctcc
ttcgtgccctgctctgctcccatggttgacatcgggacctgccgtggagggaagctaaga
tgctgcaaatgggacccccagctccta---
>AvBD9_GEOFO
atgagaatcctcttcttcttcgtcgctgttctcttcttcctcttccaggctgct---cct
gcttacagccaggaaaccgctgacaccctggcctgcaggcagagccggggctcctgctcc
ttcgtgccctgctctgctcctctggttgacatcgggacctgccgcggtgggaagctaaga
tgctgcaaatggacccccagctcc------
>AvBD9_PSEHU
atgagaatccttttcttcctcgttgctgttctcttcttcctcttccaggctgct---cca
gcttacagccaggaaaccgctgacaccctcgcttgccggcagagccggggctcctgctcc
ttcgtgccctgctctgctcctctggttgacatcgggacctgccgcggtgggaagctaaga
tgctgcaaatggacccccagctcc------
>AvBD9_COLLI
ATGAGGATCCTTTTCTTCCTCATTGCTGTTCTCTTCTTCCTCTTCCAGGCTGCT---CCA
GCTTACAGCCAAGCAGATGCCGACACCATCGCATGCCGGCAGAACCGGGGTTCCTGCTCG
TATGTCGCATGCTCTGGTCCCACTGTTGACATTGGGACCTGTCGCACTGGGAAACTGAGG
TGTTGCAAATGGACACCGACTTCC------
>AvBD9_ZONAL
atgagaatcctcttcttcctcgttgctgttctcttcttcctcttccaggctgct---cca
gcctacagccaggaagctgctgacactctggcctgcaggcagagccggggctcctgctcc
ttcgtggcctgctctgctcctctggttgacatcgggacctgccgcggtgggaagctaaaa
tgctgcaaatggacccccagctcc------
>AvBD9_FALPE
atgagaatccttttcttcctcattgctgttctcgtcttcctcttccagactgct---cca
gcttacagccaagaagctgctgacaccttagcatgccggcaaaaccggggctcctgttcg
tttgttgcatgctctgctcctctggttgacattgggacctgccgtgctgggaagctgaaa
tgctgcaaatggacacccagttcc------
>AvBD9_FALCH
atgagaatccttttcttcctcattgctgttctcgtcttcctcttccagactgct---cca
gcttacagccaagaagctgctgacaccttagcatgccggcaaaaccggggctcctgttcg
tttgttgcatgctctgctcctctggttgacattgggacctgccgtgctgggaagctgaaa
tgctgcaaatggacacccagttcc------
>AvBD9_AMAVI
------------------------------------------------------------
---tacagccaggtagacgctgacactgcagcatgccggcaaaaccagggcttctgctcg
tttgctgaatgctctcctcctatggttaacattgggacctgccgcagtgggaagctgaaa
tgctgcaaatggacacccagttcccagagc
>AvBD9_APAVI
ATGAGAATCCTTTTCTTCCTCGTTGCTGTTCTCTTCTTCCTCTTCCAGGCTGCT---CCA
GCTTACAGCCAAGAAGCTGCTGACACATTAGCATGCCGGCAAAACCGCGGCTCCTGCTCG
TTTGTTCCGTGCCGTGCTCCTCTGGTCGACGTCGGGACCTGTCGTGATGGGAAGCTGAAA
TGCTGCAAGTGGACACCCAGCTCG------
>AvBD9_GAVST
ATGAGAATCCTTTTCTTCCTCGTTGCTGTTCTCTTCTTCCTCTTCCAGGCTGCT---CCA
GCTTACAGCCAAGAAGCTGCTGACACCTTAGCATGCCGGCAAAACCGGGGCTCCTGCTCG
TTTGTTGCGTGCTCTGCTCCTCTGGTTGACATCGGGACCTGCCGCGGTGGAAAGCTGAAA
TGCTGCAAATGGACACCCAGTTCC------
>AvBD9_APTFO
ATGAGAATCCTTTTCTTCCTTGTTGCTGTTCTCTTCTTCCTCTTTCAGGCTGCT---CCA
GCTTACAGCCAAGAAGCTGCTGACACCTTAGCATGCCGGCAAAACCGGGGCTCCTGCTCG
TTTGTTGCGTGCTCTGCTCCTCTGGTTGACATCGGGACCTGCCGCGGTGGGAAGCTGAAA
TGCTGCAAATG-------------------
>AvBD9_PYGAD
ATGAGAATCCTTTTCTTCCTTGTTGCTGTTCTCTTCTTCCTCTTTCAGGCTGCT---CCA
GCTTACAGCCAAGAAGCTGCTGACACCTCAGCATGCCGGCAAAACCGGGGCTTCTGCTCG
TTTGTTGCTTGCTCTGCTCCTCTGGTCGACATTGGGACTTGCCGCGATGGGAAGCTGAAA
TGCTGCAAATGGACACCCAGTTCC------
>AvBD9_EURHE
ATGAGAATCCTTTTCTTCCTCGTTGCTGTTCTCTTCTTCCTCTTCCAGGCTGCT---CCA
GCTTACAGCCAAGATGCTGCTGACACCTTAGCATGCCGGCAAAACCGGGGCTCCTGCTCG
TTTGTTGCATGCTCTGCTCCTCTGGTTGACATTGGGACCTGCCGCGGTGGGAAGCTGAAG
TGCTGCAAATGGACACCCAGTTCC------
>AvBD9_PHALE
ATGAGAATCCTTTTCTTCCTCGTTGCTCTTCTCTTCTTCCTCTTCCAGGCTGCT---CCA
GCCTACAGCCAAGAAGCTGCTGACACCTTAGCATGCCGGCAAAACCGGGGCTCCTGCTCA
TTTGTTCCATGCTCTGCTCCTCTGGTTGACATTGGGACCTGCCGCGGCGGGAAGCTGAAG
TGCTGCAAATGGACACCCAGTTCC------
>AvBD9_EGRGA
ATGAGAATCCTTTTCTTCCTCGTTGCTGTTCTCTTCTTCCTCTTCCAGGCTGCT---CCA
GCTTACAGCCAAGAATCTGCTGACACCTTAGCATGCCGGCAAAACCGGGGCTCCTGCTCA
TTCGTTGCTTGCTCTGCTCCTATGGTTGACATTGGGACCTGCCGCGGTGGGAAGCTGAAA
TGCTGCAAATGGACACCCATTTCC------
>AvBD9_NIPNI
ATGAGAATCCTTTTCTTCCTCGTTGCTGTTCTCTTCTTCCTCTTCCAGGCTGCT---CCA
GCTTACAGCCAAGAAACTGCTGACACCTTAGCATGCCGGCAAAACCGGGGCTCCTGCTCA
TTTGTTGCATGCACTTCTCCTCTGGTTGACATTGGGACCTGCCGCGGTGGGAAGCTGAAA
TGCTGCAAATGGACATCCAGTTCC------
>AvBD9_CARCR
ATGAGAATCCTTTTCTTCCTCGTTGCTGTTCTCTTCTTCCTCTTCCAGGCTGCT---CCA
GCTTACAGCCAAGAAACTGCTGACACCTTAGCGTGCCGGCAAAACCGGGGCTCCTGCTCG
TTTGTTGCATGCTCTGCTCCTCTGGTTGACATTGGGACCTGCCGTGGTGGGAAGCTGAAA
TGCTGCAAATGGACACCCAGTTCC------
>AvBD9_COLST
ATGAAAATCCTTTTCTTCCTTGTTGCTGTTCTCTTCTTCCTCTTCCAGGCTGCT---CCA
GCTTACAGCCAGGAAACTGCTGACACTGTAGCATGCCGGCAAAACCGAGGCTTCTGCTCC
TTTGTTGCCTGCTCTGCTCCTCTGGTTGACATTGGGACCTGCCGTGATGGGAAGCTGAAA
TGCTGCAAATGGACACCTAGTTCC------
>AvBD9_MESUN
ATGAAAATCCTTTTCTTCCTCGTTGCTGTTCTCTTCTTCCTCTTCCAGGCTGCT---CCA
GCTTACAGCCAAGAAACTGCTGACAGCATAGCATGCCGGCAGAACCGGGGCTCCTGCTCA
TTTGTGGCGTGCTCTGCTCCTCTGGTTGACATTGGGACCTGCCGTGGTGGGAAGCTGAAA
TGCTGCAAATG-------------------
>AvBD9_MANVI
------------------------------------------------------------
GCTTCCAGCCAGGAAACCTCTGACACCGTCACCTGCCGGCAAAGCCGGGGCTCCTGCTCC
TTTGTTCCATGTGCTGCTCCTTCGGTTGACATCGGGACCTGTCGTGGTGGGAAGCTCAAA
TGCTGCAGATG-------------------
>AvBD9_CORBR
ATGAAAATCCTTTTCTTCCTCGTCGCTGTTCTCTGCTTCCTCTTCCAGGCTGCT---CCA
GCTTACAGCCAGGAAGCCTCTGACACCCTCGCATGCCGGCAGAGCCGGGGCTCCTGCTCC
TTCGTGCCATGCTCTGCTCCTCTGGTTGAAATCGGGACCTGCCGTGGTGGGAAGCTAAGA
TGCTGCAAATGGACCCCCAGCTCC------
>AvBD9_CALAN
ATGAGAATCCTTTTCTTCCTCGTCACTGTTCTCATCTTCCTCTTCCAGGCTGCTTCTCCA
GCATATAGCCAGGAAGCTGCTGACACCTTAACCTGCAGGCAGAACAGGGGCTCCTGCTCC
TTTGTTCCCTGCTCTGCTCCTCTGGTTGACATCGGGACCTGCCGGGCTGGGAAGCTGAAA
TGCTGCAAATGGACACCCAGTTCC------
>AvBD9_CHAPE
ATGAGAATTCTTTTCTTCCTCGTTGCTGTTCTCTTCTTCCTCTTCCAGGCTGCT---CCA
GCTTACAGCCAGGAAGCTGCTGACACCTTGGCATGCAGGCAAAACCGGGGCTCCTGCTCC
TTTGTCCCATGCTCTGCTCCTCTGGTTGACATCGGGACCTGCCGGGGTGGGAAGCTGAAA
TGCTGCAAATGGACACCCAGTTCC------
>AvBD9_MERNU
ATGAGAATCCTTTTCTTCCTCGTTGCTGTTCTCTTCTTCCTCTTCCAGGCTGCT---CCA
GCTTACAGCCAAGAAGCTGCTGACACCGTAGCCTGCCGGCAGAACCGGGGCTCCTGCTCC
TTTGTTGCCTGCTCTCCTCCTCTGGTTGACATTGGGACTTGCCGTGGTGGGAAGCTGAAA
TGCTGCAAATG-------------------
>AvBD9_CUCCA
ATGAGAATCCTTTTCTTCCTCTTTGCTGTTCTCTTCTTCCTCTTCCAGGCTGCC---CCA
GCTTACAGCCAAGAAGCTGCTGATACCTTAGCCTGCCGGCAAAACCGGGGCTCCTGCTCG
TTCGTGCCGTGCTCTGCGCCTCTGGTTGACATTGGGACCTGCCGTGGTGGGAAGCTGAAA
TGCTGCAAATGGACACCCAGTTCC------
>AvBD9_CHLUN
ATGAGAATCCTTTTCTTCCTCGTTGCTGTTCTCTTCTTCCTCTTCCAGGCTGCT---CCA
GCTTCTAGCCAAGAAGCTGCTGACACCCTAGCATGCCGGCAAAGTCGGGGCTCCTGCTCG
TTTGTTGCATGCTCTCCTCCTCTGGTTGACATTGGGACCTGCCGCGGTGGGAAGCTGAAA
TGCTGCAAATGGACACCCAGTTCC------
>AvBD9_TYTAL
ATGAGAATCCTTTTCTTCCTCGTTGCTGTTCTCTTCTTCGTCTTCCAGGCTGCT---CCA
GCTTACAGCCAGGAAGCTTCTGACACCCTAGCATGCCGGCAAAACCGGGGCTCCTGCTCG
TTTGTTGCATGCTCTCCTCCTCTGGTTGACATTGGGACCTGCCGTGGTGGGAAGCTGAAA
TGCTGCAAATGGACACCCAGTTCC------
>AvBD9_PODCR
ATGAGAATCCTTTTCTTCCTCGTTGCTGTTCTCTTCTTCCTCTTCCAGGCTGCT---CCA
GCTTCCAGCCAAGAAGCTGCAGACACTGTCGCATGCCGGCAAAACCGGGGCTCCTGCTCG
TTCGTTGCATGCTCTGCTCCTCTGGTTGACATTGGGACCTGCCGCGGTGGGAAGCTGAAA
TGCTGCAAATGGACACCCAGTTCC------
>AvBD9_STRCA
ACAAGGATCCTTTTCCTCCTTGTTGCTATTCTCTTCTTCCTCTTCCAGGCTGCT---CCA
GCTTACAGCCAAGAAGCTCCTGGTACTGTAGCATGCAGGCAAAATTGGGGTTCCGACTTG
TTTTTTTGCATACTCTGGACCTATGGTTGACATTGGGACCTGCCACAGTGGGAAGCTGAA
ATGCTGCAAATG------------------
>AvBD9_OPIHO
ACGAGAACCCTTCTTTTCCTCATTGCTGTTCTCTTCTTCCCCTTCCAGGCTGCT---CCA
GCTTACAGCCAAGAATCCGCTGACACCTTAGCATGCTGGCAAAACCAGGGCTCCTGATTG
TTCGCCGCATGCTCTGTTCCTCCGGTTGACATTGGGACCTGCTGTGGTGGGAAGCTGAAA
TGCTGTAAATGGACAGCCACTTCC------
>AvBD9_PHACA
ATGAGGATCCTTTTCTTCCTCGTTGCTGTTCTCTTCTTCCTCTTCCAGGCTGCT---CCA
GCTTACAGCCAAGAACCTGATGACACCTTAGCATGCCGGCAAAACCGGGGCTCCTGCATG
TTCGTCGCATGCTCTGCTCCTCTGGTTGACATTGGGACCTGCCGCAATGGGAAGCTGAAA
TGTTGCAAATGGACACCAGTCAGTTCC---
>AvBD9_PTEGU
ATGAGAATCCTTTTCTTCCTCGTTGCTGTTCTCTTCTTCCTCCTCCAGGCTGCT---CCA
GCTTACAGCCAAGAATCTGCTGACACCATAGCATGCCGGCAAAAACAGGCCTCCTGCTCA
TTCGTTGCATGCTCTGCTCCTGCGGTGGACGTTGGGACCTGCAAAGATGGGAAGCTGAAA
TGCTGCAAATGGCCACGCAGTTCC------
>AvBD9_PICPU
ATGAAAATCCTTTTCTTCCTCGTTGCTATTCTCTTCTTCCTCTTCCAGGCTTCT---CCA
GCTTACAGCCAAGAAGCTGCTGACACCGTGGCATGCCGGCAAAGCCGGGGCTCCTGCTCC
TTTGTTCCATGCTCTGCTCCTCTGGTTGACATTGGGACCTGCCGTGGGGGGAAGCTGAAA
TGCTGCAAATGGACACCCAGCTCC------
>AvBD9_FULGL
ATGAGAATCCTCTTCTTCCTCGTTGCTGTTCTCTTCTTCCTCTTCCAGGCTGCT---CCA
GCTTACAGCCAAGAAACTGCTGACACCTTAGAATGCCGGCAAAACCGGGGCTACTGCTCA
TTTGTTGCATGCTCTGCTCCTATGGTTGACATTGGGACCTGCCGTGGTGGGAAGCTGAAA
TGCTGCAAATG-------------------
>AvBD9_BUCRH
ATGAAAATCCTTTTCTTCCTCGTCACTGTTCTCTTCTTCCTCTGCCAGGCTGCT---CCA
GCTTACAGCCAAGAAGCTTCTGACACTTTAGCATGCCGGCAAAATGGGGGCTTCTGCTCC
TTTGTGGAATGCTCTGCTTCTATGGTCAGCATTGGGACCTGCCGCGGTGCGAAACTAAAG
TGCTGCAAATG-------------------
>AvBD9_CHAVO
ATGAGAATCCTTTTCTTCCTCGTTGCTGTTCTCTTTTTCCTCTTCCAGGCTGCT---CCA
GCTTACAGCCAAGAAGCTGCTGACACCGTAGCATGCCGGCAAAGCCGGGGCTTCTGCTCC
TTTGTTGCATGCTCTGCTCCAATGGCTGAGAGTGGGACCTGCCGTGATGGGAAGCTGAAA
TGCTGCAGATGGACACCCAGTTCC------
>AvBD9_TINMA
ATGAGGATCCTTTTCCTCCTTGTTGCTCTTCTTTTCTTCCTCTTCCAGGCCACT---CCA
GCTTACAGCCAAGAAGATGCTGATACCTTAGCATGCCGACAAAACCGGGCCTCTTGCTCC
TTTGTTGCATGTTCTCCACCTTTGGTTAATGTGGGGACCTGCCGTGGAGGGAAGCTGAAA
TGCTGCAAATGGAGTCCTGGTTCC------
>AvBD10_GALGA
ATGAAGATCCTCTGCCTGCTCTTCGCTGTTCTCCTCTTCCTCTTCCAGGCTGCTCCAGGC
TCAGCAGACCCACTT---TTCCCTGACACCGTGGCATGCAGG---ACTCAGGGGAATTTC
TGCCGTGCTGGGGCATGCCCCCCCACCTTCACCATCTCTGGGCAGTGCCATGGGGGGCTG
TTAAACTGCTGTGCCAAGATTCCGGCGCAG---
>AvBD10_TAEGU
atgaagatcctctacctgctcttcgctgtcttcctcctcctcttccaggctacttcaggt
tctgcagaccctctt---tttgctgacactgttgagtgccgg---agccagggaagattc
tgccgtgctggggcgtgcccacccaccttcgccgccacagggacgtgccacggggggctg
ctcaactgctgctccaagattttggcagag---
>AvBD10_MELGA
ATGAAGATCCTCTACCTGCTCTTTGCTGTCCTCCTCTTCCTCTTCCAGGCTGCTCCAGGC
TCAGCAGATCCACTT---TTCCCTGACACCGTAGCATGCAGG---AATCAGGGGAATTTC
TGCCGTGCTGGGGCATGCCCCCCCACCTTCACCATCTCTGGACAGTGCCATGGGGGGCTG
TTAAACTGCTGTGCCAAGATTCCGGCGCAG---
>AvBD10_COLVI
ATGAAGATCCTCTACCTGCTCTTTGCTGTTCTCCTCTTCCTCTTCCAGGCTACTTCAGGC
TCTACAGATCCTCTT---TTCCCTGACACCGTAGAGTGCAGG---AGGCAGGGGAATTTC
TGCCGTGCTGGGGCATGCCCCCCCACCTTCACCATCTCTGGGCCATGCCATGGGGGGCTG
TTAAACTGCTGTGCCAA----------------
>AvBD10_ANAPL
ATGAGGATCCTTTACCTGCTCTTTGCTGTTCTCTTCCTCCTCTTCCAGGCTGCTCCAGGT
TCTGCCGATGCACCT---TTTGCGGACACGGCGGCATGCAGG---AGCCAGGGGAATTTC
TGCCGCGCCGGGGCATGCCCACCCACATTCGCTGCCTCGGGATCGTGCCATGGGGGGCTG
CTGAAATGCTGTTCCAAGATTTTGGCAGAG---
>AvBD10_MELUN
atgaggatcctctacgttctctttgctgttgtcctcctgctcttccaggcttcttcaggt
tctgcagatcccctt---tttcctgacaccacagagtgcagg---aaccagggaaatttc
tgccgtgctggctcatgcccacccaccttcactgtctcagggtcatgccatggggggctg
ctgagatgctgctcaaggactgtggcagag---
>AvBD10_FICAL
atgaagatcctctacctgctcttcgctgtcttcctcctcctcttccaggctacttcaggt
tctgcagaccctctt---tttgctgacaccgtggagtgccgt---gcccaggggaagttc
tgccgtgccggggcgtgcccacccaccttcgctgccaccgggacgtgccacggggggctg
ctgaactgctgctccaagattttggcagag---
>AvBD10_GEOFO
atgaagatcctttacctgctcttcgctgtcttcctcctcctcttccaggccacttcaggt
tctgcagaccctctt---tttgctgacaccgtcgagtgccggaacgcacagggaaaattc
tgccgtgctgggccgtgcccacccaccttcactgccacggggacatgccacggggggacg
ctgaactgctgctccaagatttcggcagaa---
>AvBD10_PSEHU
ATGAAGGTCCTGTACCTGCTCTTCGCTGTCTTCCTCCTCCTCTTCCAGGCTACTTCAGGT
TCTGCAGACCCTCTT---TATGCTGACACCGTCGAGTGCCGG---AGCCAGGGAAAATTC
TGCCGTGCCGGGGCGTGCCCACCCACCTTCGCTGCCACGGGGACGTGCCACGGGGGAATA
CTGAACTGCTGCTCCAAGGTTCTGGCAGAG---
>AvBD10_COLLI
ATGAGGATCCTCTACCTGCTCTTCGCT---GTTTTCCTCCTCTTCCAGGCTGCTCCAGGT
TCTGCAGATCCTATT---TTTCCTGACACCGCAGAGTGCAGG---AGCCAGGGGAATTTC
TGCCGTGCTGCAGCATGCCCACCCACCTTCACCGTATCGGGGTCGTGCCACGGGGGGTTG
CTGGTCTGCTGTTCAAAGATTTTGGTAAAG---
>AvBD10_ZONAL
atgaagatcctctacctgctcttcgctgtcttcctcctcctcttccaggccacttcaggt
tctgcagaccctctt---tttgctgacaccaccgcgtgccggagcgcacagggaagcttc
tgccgcgccggggcgtgcccacccaccttcgctgccacggggacctgccacggggggctg
atgaactgctgctccaggatttcggcagaa---
>AvBD10_FALPE
atgaggatcctctatgtgctgtttgctgttctcttcctcctcctccaggctgtttcaggt
tctgcagatcctatt---tttgctgacaccgcagaatgcagg---agccagggaaatttc
tgccgtgctggggcatgcccacccaccttcactgcctccgggtcgtgccacggggggctg
ctgaaatgttgttcaaagatcttggcagag---
>AvBD10_FALCH
atgaggatcctctatgtgctgtttgctgttctcttcctcctcctccaggctgtttcaggt
tctgcagatcctatt---tttgctgacaccgcagaatgcagg---agccagggaaatttc
tgccgtgctggggcatgcccacccaccttcactgcctccgggtcgtgccacggggggctg
ctgaaatgttgttcaaagatcttggcagag---
>AvBD10_AMAVI
atgaggattgtctacgttctctttgctgttgtcctcctcctcttccaggcttcttcaggt
tccgcagatcctctt---tttcctgacaccactgagtgcaag---aaccagggaaatttc
tgccgtgttggcacatgcccacccaccttcactgtctcagggtcatgccatggagggctg
ctgagatgctgctcaaagattttggcagag---
>AvBD10_MANVI
ATGAAGATCCTCTACTTGCTCTTCGCTGTTTTCCTCCTCATCTTCCAGGCTACTTCAGGT
TCTGCAGATCCCCTT---TTTCCTGACACTGCAGAGTGCAGG---GGCCAGGGAAAATTC
TGCCGTGCCGGGCAGTGCCCACCCACCTTCACTGCCTCAGGGACCTGCCACAACGGGGTG
CTGAACTGCTGCTCCAA----------------
>AvBD10_ACACH
ATGAGGATCCTCTACATGCTCTTCGCTGTTTTCCTCTTCCTCTTCCAGGTTACATCAGTT
TCTGCAGACCCTCCT---GCTGCTGACACCTTGGCGTGCAGG---GGCAAGGGAAAATTC
TGCCACTTTGGAGACTGCCCAGCCACCTTCACTGCC------------------------
---------------------------------
>AvBD10_CORBR
ATGAAGATCCTCTACCTGCTCTTTGCTGTCTTCCTCCTCCTCTTCCAGGCTACTTCAGGT
TCCGCTGACCCTCTT---TTTGCTGACACCGTCGAGTGCCGG---AGCCAGGGAAAATTC
TGCCGTGCCGGGGTGTGCCCACCCACCTTCGCTGCCACGGGGACGTGCCACGGGGGGCTG
CTGAACTGCTGCTCCAAGGTTTTGGCAGAG---
>AvBD10_CHAPE
ATGAGGATCCTCTACCTGCTCTTCGCTGTTGTTCTCCTCCTCTTCCAGGCTGCTCCAGGC
TCTGCAGATCCTCTT---TTTGTTGACACCATGGAGTGCAAG---AGCCAGGGGAACTTC
TGCCGTGCTGGGCCATGCCCACCCACCTTCACTGCCTCAGGGTCCTGCCACGGGGGGGCC
ATGAAATGCTGTTCAAAGATTTCAGCGGAG---
>AvBD10_APAVI
ATGAAATTCCTCTACCTGCTCTTCGCTTTTGTCTTCCTCCTCTTCCAGGCTGCTCCAGGT
TCTGCTGATCCTCTT---CACGCTGACACCGCAGAGTGCAAG---AGCCAGGGAAATTTC
TGCCGCTTTGGGGCATGCCCACCCACCTTCGCTGTCACAGGGACATGCCAGGCAGGGACG
CTGAATTGCTGTTCAAAGATTACGGCAAAG---
>AvBD10_CUCCA
ATGAGGATCCTCTACCTGCTCTTCGCTATTGTCTTCCTCCTCTTCCAGGCTGCTCCAGGT
TCTGCAGATCCTCTT---TTTCCTGACACCGTGGAGTGCAGG---TCCCAGGGAAATTTC
TGCCGTGTTGGGTCATGCCCACCCACTTTCACTGTCTCGGGGTCGTGCCATTCAGGGCTG
CTGAAATGCTGTTCAAAGATTTCGGCAGAG---
>AvBD10_PTEGU
ATGAGGATCCTCTACCTGCTCTTCGCCATTGTCTTCCTCCTCTTCCAGGCTGCTCCAGGT
TCTGCCGAACCTCTT---TTTGCTGACACCGCAGAGTGCAGG---GCCCAGGGAAACTTC
TGCCGTGCTGGGCCGTGCCCACCCACCTTCGCTGCCTCGGGGACCTGCCACGGGGGGCTG
CTGAGATGCTGTTCAAAGATTTTGCCAGAG---
>AvBD10_CHLUN
ATGAGGATCCTCTACCTGCTCTTCGCTGTTGTCTTCCTCCTCTTCCAGGCGACTCCAGGT
TCTGCTGATCCTATT---TTTGCTGACACCGCAGAGTGCAGA---AGCCAGGGAAACTTC
TGCCGTGCTGGGCCGTGCCCACCCACCTTCACCATCTCGGGATCGTGCCACGGGGGGCTG
CTGAAATGCTGCTCAAAGATTTTGCCAGAG---
>AvBD10_PICPU
ATGAGAATCCTCTACCTGCTCTTCGCTGTTGTCTTCCTCCTCTTCCAGGCTTCTCCAGGT
TCTGCAGATCCTCTT---TTTGCTGACACTGCAGAGTGCAGG---AGCCAGGGGAACTTC
TGCCGCGCTGGGTCATGCCCACCCACCTTTGCCATCTCCGGGTCGTGCCATGGGGGGCTG
CTGAAATGCTGTTCAAAGATTACAGCAGAG---
>AvBD10_TYTAL
ATGAGGATCCTCTACCTGCTCTTCGCTGTCATCTTCCTCCTCTTCCAGGCTGCTCCAGGT
TCTGCAGATCCTCTT---TTTGCTGACACCGCAGAGTGTAGG---AGCCAGGGAAATTTC
TGCCGTGCTGGGGCATGCCCACCCACCTTCACCACCTCGGGGTCATGCCACGGGGGGCTG
ATGAAATGCTGTTCCAAGACTTGGGCAGAA---
>AvBD10_APTFO
ATGAGGATCCTGTACCTGCTCTTTGCTGTTCTCTTCCTCCTCTTCCAGGCTGCTCCAGGT
TCTGCAGATCCTATT---TTTGCTGACACCGCAGAGTGCAGG---AGCCAGGGAAATTTC
TGCCGTGCTGGAGCATGCCCACCCACCTTCGCTGCCTCGGGGTCGTGCCACGGGGGGCTG
CTGAAATGCTGTTCAAA----------------
>AvBD10_PYGAD
ATGAGGATCCTGTACCTGCTCTTTGCTGTTCTCTTCCTCCTCTTCCAGGCTGCTCCAGGT
TCTGCAGATCCTCTT---TTCGCTGACACCGCAGAGTGCAGG---AGCCAGGGAAATTTC
TGCCGTGCTGGGGCATGCCCGCCCACCTTCGCTGCCTCGGGGTCGTGCCACGGGGGGCTG
CTGAAATGCTGTTCAAAGATTTTGGCAGAG---
>AvBD10_NIPNI
ATGAAGATCCTGTACCTGCTCTTTGCTGTTCTCCTCTTCCTCTTCCAGGCTGCTCCAGGT
TCTGCAGATCCTATT---TTTGCTGACACCGCAGAGTGCAGG---AGCCAGGGAAATTTC
TGCCGTGCTGGGGCATGCCCACCCACCTTCGCTGCCTCGGGGTCGTGCCACGGGGGGCTG
CTGAAATGCTGTTCGAAGATTTTGGCAAAG---
>AvBD10_PELCR
ATGAGGATCCTGTGCCTGCTCTTTGCTGTTCTCCTCCTCCTCTTCCAGGCTGCTCCAGGT
TCTGCAGATCCTATT---TTTGCTGACACCACAGAGTGCAGG---AGCCAGGGAAATTTC
TGCCGTGCTGGGGCATGCCCACCCACCTTCGCTGCCTCGGGGACGTGCCATGGGGGGCTG
CTGAAATGCTGTTCAAAGATTTTGGCAGAG---
>AvBD10_FULGL
ATGAGGATCCTGTACCTGCTCTTTGCTGTTCTCCTCCTGCTCTTCCAGGCTGCTCCAGGT
TCTGCAGATCCTCTT---TTTGCTGACACGGCAGAGTGCAGG---AGCCAGGGAAATTTC
TGCCGTGCTGGGATGTGCCCACCCACCTTCGCTGCCTCGGGGTCGTGCCACGGGGGGCTG
CTGAAATGCTGTTCAAAGATTTTGGCAGAG---
>AvBD10_PHACA
ATGAGGATCCTCTACCTGCTCTTTGCTGTTCTCCTCCTCCTCTTCCAGGCTGCTCCAGGT
TCTGCAGATCCTATT---TTTGAGGACACCGCACAGTGCAGG---AGCCAGGGAAATTTC
TGCCGTGCTGGGGCATGCCCACCCACCTTCGCTGCCTCCGGCTCGTGCCACGGGGGGCTG
CTGAAATGCTGTTCAAAGATTTTGGCAGAG---
>AvBD10_CATAU
ATGAGGATCCTCTACCTGCTCTTTGCTGTTCTCTTCCTCCTCTTCCAGGCTGGTCCAGGT
TCTGCAGATCCTTTT---TTTGCTGACACCGCGGAGTGCAGG---AGCCAGGGAAATTTC
TGCCGTGCTGGGGCATGCCCACCCACCTTCACTGCCTCGGGGTCGTGCCACGGGGGGCTG
CTGAAATGCTGTTCAAA----------------
>AvBD10_HALAL
ATGAGGATCCTCTACCTGCTCTTTGCTGTTCTCTTCCTCCTCTTCCAGGCTGCTCCAGGT
TCCGCAGATCCTATT---TTTGCTGACACCGCGGAGTGCAGG---AGCCAGGGAAATTTC
TGCCGTGTTGGGGCATGCCCACCCACCTTCGCTGCCTCGGGGTCGTGCCACGGGGGGCTG
CTGAAATGCTGTTCAAAGATTTTGGCAGAG---
>AvBD10_PHORU
ATGAAGATCCTCTACCTGCTCTTCGCTGTTCTCTTCCTCCTCTTCCAGGCTGCTCCAGGT
TCTGCAGATCCCATT---TTTGCTGACACCGCAGCGTGCAGG---AGCCAGGGAAATTTC
TGCCGTGCTGGGGCATGCCCACCCACCTTCGCTGCCTCGGGGTCGTGCCACGGGGGGCTG
CTGAAATGCTGCTCAAAGATTTTGGCAGAG---
>AvBD10_BALRE
ATGAGGATCCTCTACCTGCTTTTCGCTGTTGTCTTCCTTCTCTTCCAGGCTGCACCAGGT
TCTGCAGATCCTACT---TTTGTTGACACTGCAGCGTGCAGG---AGCCAGGGAAATTTC
TGCCGCGCTGGGCCATGCCCACCCACCTTCACTGTCTCAGGGTCGTGCCACGGGGGGCTG
CTGAAATGCTGTTCAAAGATTTTGGCAGAG---
>AvBD10_PODCR
ATGAAGATCCTCTATCTGCTCTTTGCTGTTCTCTTCCTCCTCTTCCAGGCTGCTCCAGGT
TCTGCAGATCCTATT---TTTGCTGACACTGCCGCATGCAGG---AGCGAGGGAAATTTC
TGCCGCGTTGGGGCATGCCCACCCACCTTCACTACCTCAGGGTCGTGCCACGGGGGGCTG
CTGAAATGCTGTTCAAAGATTTTGGCAAAG---
>AvBD10_CHAVO
ATGAGGATCCTTTACCTGCTCTTCGCTGTTGTCTTCCTCCTCTTCCAGGCTGCTCCAGGT
TCAGCGGATCCTATT---TTTGCTGACACCACGGAGTGCAGG---AGCCAGGGAAATTTC
TGCCGTGCTGGGGCATGCCCACCCACCTTCACTGCCTCGGGGTCGTGCCACGGGGGGCTG
CTGAAATGCTGTTCCAAAATTTTGGCAAAG---
>AvBD10_GAVST
ATGAGGATCCTGTACCTGCTCTTTGCTATTGTCTTCCTCCTCTTCCAGGCTGCTCCAGGT
TCTGCGGATCCTATT---TTTGCTGACACCGCAGAGTGCAGG---AGCCAGGGAAATTTC
TGCCGTGCTGGGTCATGCCCACCCACCTTCGCTGCCTCGGGGTCGTGCCACGGGGGGCTG
CTGAAATGTTGTTCAAAGATTTTGGCAAAG---
>AvBD10_EURHE
ATGAGGATCCTGTACCTGCTCTTCGCTGTTGTCTTCCTCCTCTTCCAGGCTGCTCCAGGT
TCTGCAGATCAAATT---TTTGCTGACACCGCGGACTGCAGG---AGCCAGGGAAATTTC
TGCCGTGCTGGGACATGCCCACCTACCTTCACTGTCTCGGGGTCGTGCCATGGGGGGCTG
CTGAAATGCTGTTCAAA----------------
>AvBD10_PHALE
ATGAGGATCCTGTACCTGCTCTTCGCTGTTGTCTTCCTCCTCTTCCAGGCTGCTCCAGGT
TCTGCAGATCCTATT---TTTGCTGACACCGCGGCGTGCAGG---AGCCAGGGAAATTTC
TGCCGTGCTGGGCCATGCCCACCCACCTTTGCAGTCTCGGGGTCGTGCCACGGCGGGCTG
CTGAAATGCTGTTCAAAGATTTTGGCAGAG---
>AvBD10_BUCRH
ATGAGGTTCCTCTACCTGCTCGTCGCTGTTTTTGTCCTCCTCTTCCAGGCTGCTCCAGGT
TCTGCAGATCCTATT---TTTCCTGACACCGCTGAGTGCAGG---AACCAGGGAAATTTC
TGCCGTGCTGGGATATGCCCACCCACCTTCGCTGCCTCGGGGTCGTGCCACGGCGGGCTG
CTGAAATGCTGTTCCAAGCTCATTGAGTCC---
>AvBD10_CARCR
ATGAGGATCCTCTACCTGCTCTTCGCTGTTCTCTTCCTCCTCTTCCAGGCTGCTCCAGGT
TCTGCAGATCCTATT---TTTCCTGACACCGTAGAGTGCAGG---AGCCAGGGAAATTTC
TGCCGTGCTGGGCCATGCCCACCCACCTTTGCTGCCTCGGGGTCGTGCCACGGCGGGCTG
CTGAAATGCTGTTCCAAGATTTTGGCAGAG---
>AvBD10_CAPCA
ATGAGGATCCTCTACCTGCTCTTCGCTATTGTCTTCCTCCTCTTCCAGGCTGCTCCAGGT
TCTGCAGATCCTCTT---TTTCCTGACACCGCAGAGTGCAGG---AGCCAGGGAAATTTC
TGCCGTGCTGGAACATGCCCACCCACCTTCGCTGTCTCAGGGTCGTGCCACGGGGGGCTG
CTGAAATGCTGTTCAAAGGTTGTGGCAGAG---
>AvBD10_MERNU
ATGAGGATCCTCTACCTGCTCTTTGCTGTTGTCTTCCTCCTCTTCCAGGCTGCTCCAGGT
TCTGCAGATCCTCTT---TTTGCTGACACGGCAGAGTGCAGG---AGCCAGGGAAATTTC
TGCCGTGCTGGGGCATGTCCACCCACCTTCAGTGTCTCAGGGTCCTGCCACGGGGGGCTG
CTGAAATGTTGTGCCAA----------------
>AvBD10_TAUER
ATGAGGATCCTCTACTTGCTCTTTGCTGTTGTCTTCCTTCTCTTCCAGGCTGCTCCAGGT
TCTGCAGATCCTCTT---TTTGCTGACACCGCAGAGTGCAGG---ACCCAGGGAAATTTC
TGCCGTGCTGGGACATGCCCACCCACCTTCGAGGTCTCGGGGTCGTGCCATGGGGGGCTG
CTGAAATGTTGTTCAAAGATTTTGCCGGTG---
>AvBD10_COLST
ATGAGGATCCTCTACCTGCTCTTCGCTGTTATCTTCCTCCTCTTCCAGGCTGCTCCAGGT
TCTGCAGATCCTCTT---TTTGCTGACACGGCGGACTGCAAG---AGCCAGGGAAATTTC
TGCCGTGTTGGGATATGCCCACCCACCTTCACTATCTCTGGATCCTGCCACGGGGGGCTG
CTGAAATGCTGTTCAAAGATTTTGCCAGAG---
>AvBD10_LEPDI
ATGAGGATCCTCTACCTGCTCTTCGCTGTTGTCTTCCTCCTCTTCCAGGCTGCTCCAGGT
TCTGCAGATCCTATT---TTTGCTGACACCGCAGAGTGCAGG---AGCCAAGGAAATTTC
TGCCGTGTTGGGAGTTGCCCACCTACCTTCACTGTCTCAGGGTCGTGCCACGCGGGGCTG
CTGAAATGTTGTTCAAAGATTTTGGCAGAG---
>AvBD10_NESNO
ATGAGGATCCTCTATGTGCTCTTCACTGTTGCCCTCATCCTCTTCCAGGCTACTTCAGGT
TCCGCGGATCCTATT---TTTCCTGACACCGCAGAGTGCAGG---AACCAGGGAAATTTC
TGCCGTGCTGGTCCATGCCCACCCACCTTCACTGTCTCAGGGTCGTGTCATGGGGGGCTG
CTGAAATGCTGCTCCAGGATTGTGGCAGAG---
>AvBD10_MESUN
ATGAAGATCCTCTACTTGCTCTTTGCTGTTGTCCTCCTCCTCTTCCAGGCTACTTCAGGT
TCTGCAGATCCCATT---TTTCCTGACACTGCAGAGTGCAGG---AGCCAGGGAAATTTC
TGCCGTGCTGGGACATGCCCACCCACCTTTGCTGCCTCAGGGTCATGCCATGGGGGGCTA
CTGAAATGCTGTTCAAAGATTTTGGCAAAG---
>AvBD10_OPIHO
ATGAGGATCCTCTACCTGCTCTTCGCTGTTGTCCTCCTCCTCTTCCAGGCTGCTCCAGGT
TCTGCAGATCCTGTT---TATGCTGATACCGCAGAGTGCAGG---AGCCAGGGAAATTTC
TGCCGTGCTGTGTTTTGCCCTCCCACCTTTACTGTCTCGGGGTCGTGCCATGGGGGGCTG
CTGAAATGCTGCGCTAAACTGAAAATTGAGTGT
>AvBD10_CALAN
ATGAGGATCCTCTACCTGCTCCTTGCTGTTGTCTTCCTCCTCTTCCAGGCTGCTCCAGGC
TCTGCAGATCCTTTTCCTTTTGCTGACACTGCAGAGTGCAGG---AGTCAGGGGAATTTC
TGCCGTGTTGGCTCATGCCCACCAAGCTTCACTGTCTCGGGGCCGTGCCATGGGGGGCTG
CTGAAATGCTGTTCCAAGTTGGAAGAGACCTCC
>AvBD10_EGRGA
ATGAGGATCCTCTACCTGCTCTTTGCCGTTCTCGTCCTCCTCTTCCAGGCTGCTCCAGGT
TCTGCAGACCCTCTT---TTTGCTGACACTGCAGAATGCAGG---AGTCAGGGAAACTTC
TGCCGTGCCGGGGAATGCCCACCCACCTTCGCTGCCTCGGGGTCGTGCCATGGGGGGCTG
CTGAAATGCTGTTCCAAGATATTGGCTAAG---
>AvBD10_STRCA
ATGAGGATCCTCTACCTGCTCTTTGCTGTTCTCTTCCTTCTCTTCCAGGCTGCTCCAGGT
AATGCAGACCTGACT---TTTGCTGACACCGCAGAGTGTAAG---AGCCAGGGAAATTTC
TGCCGTGCTGGGCCATGCCCACCCACATTCACTATCTCAGGATCATGCCATGGGGGGCTG
CTGAAATGCTGTTCAAAGATTATACCCCAA---
>AvBD10_TINMA
ATGCGGATCCTCTACCTGCTCTTTGCTGTTCTTTTCCTCCTCTTCCAGGCTACTCCAGGT
TATGGAGATGTGACT---TTTGCTGACACTGTAGAGTGTAAG---AGCCAGGGAAATTTC
TGCCGTCTTACATCCTGCCCACCGACATTCTCTCCCTCAGGATCATGCCATGGGGGTTTG
TTGAAATGCTGCAAAAA----------------
>AvBD11_GALGA
------------------------ATGAAGCTCTTCTCCTGCCTCATGGCTCTGCTCCTC
TTC---CTCCTCCAGGCTGTTCCAGGTCTCGGCTTGCCCAGAGACACCTCACGTTGTGTT
GGCTACCATGGGTACTGCATCCGTTCCAAAGTCTGCCCCAAACCGTTTGCTGCATTTGGA
ACATGCTCTTGGCGTCAGAAAACCTGCTGCGTAGACACTACATCAGACTTCCATACTTGT
CAAGACAAGGGGGGCCATTGCGTATCTCCAAAAATCAGATGTCTGGAAGAACAGCTGGGA
CTTTGCCCTCTAAAAAGATGGACGTGCTGCAAAGAAATA---
>AvBD11_COLVI
------------------------ATGAAGCTCCTCTCCTGCCTCATGGCTCTGCTCCTC
TTC---CTCCTCCAGGCTGTTCCAGGTCTCGGCTTGCCCAGAGACACCTCACGTTGTATT
GGCTACCACGGGTACTGCATCCGTTCCAAAGTCTGCCCCAAACCATTTGCTGCATTCGGA
ACTTGCTCTTGGCGTCAGAAAACCTGCTGCGTAGACACTACATCAGACTTCCATACTTGT
CAAGACGAGGGGGGCCATTGCGTATCTCCAAAAATCAGATGCCTTGAAGAACAGCGGGGA
CTTTGTCCTCTAAAAAAATGGAGGTGCTGCAAAGAAATA---
>AvBD11_TAEGU
------------------------atgaagctcttatcctgcctcatggctctcctgctt
ttc---ctcccccaggctgttccaggtcctggcttgcccagggacaccttgcgttgtttg
gaataccacggctactgcttccacctgaaatcctgcccagagccgttcgctgcctttgga
acctgctatcggcgccgcaggacctgctgccttgacacgacatccaacttccacatctgc
caagatgaggggggccattgtgtgcccccagaagtcagatgtctgcaagagcaagaggga
ctctgccctcgcagaggatggaagtgctgcacagaagtg---
>AvBD11_MELGA
------------------------ATGAAACTCCTCTCCTGCCTCATGGCTCTGCTCCTC
TTC---CTCCTCCAGGCTGTTCCAGGTCTCGGCTTGCCCAGAGACACCTCACGTTGTGTT
GGCTACCATGGGTACTGCATCCGTTCCAAAGTCTGCCCCAAACCGTTTGCTGCATTTGGA
ACTTGCTCTTGGCGTCAGAAAACCTGCTGTGTAGACGCTACATCAAGCTTCCATAATTGT
CAAGACGAGGGAGGCCATTGTGTATCTCCAAAAATCAGATGTCTGCAAGAACAGCTGGGA
CTTTGCCCTCTGAAAAAATGGAAGTGCTGCAAAGAAATA---
>AvBD11_ANAPL
------------------------ATGAAGCTCTTCTCCTGCCTCGTGGCTGTTCTCCTC
TTC---TTCTTCCAGGCTGCTCCAGGTCTTGGCTTGCCCAAGGACACCTTACGTTGTGTT
CGCTACCATGGTTTCTGCTTCCAACCGAAAGCTTGCCCACCGCCGTTTGCTGCATTTGGA
ACTTGCTCTCAACGTCAGAAAACCTGCTGCATAGACACTACATCAAACCTCCATACTTGT
CAAGAAGAAGGGGGCCATTGCGTACCTCCGAAAATCAAATGTCTGCGAGGGCAGCTGGGA
CTTTGCCCTCGCAAAGGATGGAAGTGCTGCAAAGAGACG---
>AvBD11_MELUN
------------------------ATGAAACTCTTC---TGCTTCATGACTCTCCTCCTT
TTC---CTCCTCCAGGCTGTTCCAGGTCTTGGCTTGCCCAAAGACACCTTACGTTGTATT
GGATACCATGGTTTCTGTTTCCGATCCAAATCATGCCCAGCACCATTTGCTGTATTTGGA
ACGTGCTCTCAGCGTCAGAAAACCTGCTGCATAGACACGACATCAGATTTCCATACTTGT
CAAGATGAGGGGGGTCATTGCGTACCTCCAGAAATCAACTGTCTGGAAGAGCAAGTAGGA
CTTTGTCCTCACGGAGAATGGAAATGCTGCACAGAAGTG---
>AvBD11_FICAL
------------------------atgaagctcttctcctgcctcatggctctcctgctt
ttc---ctcctccaggctgttccaggtctgggcttgcccagggacaccctgcactgtttg
gagtaccacgggtactgcttccacctgaaatcctgcccggggccgttcgctgccttcggg
acctgctaccggcgccgcaggacctgctgcgtggacacgacatccaacttccacatctgc
caggatgaggggggccactgtgtgcccccagaaatcagatgtctgcaagagcaggaggga
ctctgccctcgcagaggatggaagtgctgcacagaagtg---
>AvBD11_GEOFO
------------------------atgaagctcttctcctgcctcatggctctcctgctt
ttc---ctcctccaggctgttccaggtctcggcttgcccagggacacctcgcgttgtttg
gaataccacggctactgcttccacctgaaatcctgcccggagcccttcgctgccttcggg
acttgctatcggcgccggaggacctgctgtgttgacaccacatccaacttccacatctgc
caggatgaggggggccattgtgtgcccccagaaatcagatgtctgcaagagcaggagggg
ctctgccctcgcaggggatggaagtgctgcacagaagtg---
>AvBD11_PSEHU
------------------------atgaagctcttctcctgcctcatggctctcctgctt
ttc---ctcctccaggctgttccaggtctcggcttgcccagagacaccttgcgttgtttg
gaataccacggctactgcttccatctgaaatcctgcccagagccgtttgctgcctttgga
acttgctaccggcgccgcaggacctgctgcgttgacacgacatccaacttccacatctgc
caagatgaggggggccactgtgtgcccccagaaatcaaatgtctgcaagagcaagaggga
ctctgccctcgcagaggatggaagtgctgcacagaagtg---
>AvBD11_COLLI
------------------------atgaagctcttttcctacctcatggctctcctcctc
---------ctccaggctgttccaggtctcggcttgcccaaagacaccttacgttgtctc
agataccacggcttctgcttccgatccaaatcctgcccaaagccatttgctgcatttgga
acctgctcttggcgtcagaaaacctgctgcatagacacgacatcaaacttccatacttgt
caagatgagggaggtcattgtgtgcctccagaaatcaaatgtctgcaagaacaagtggga
ctttgccctcacggagaatggaagtgctgcacagaattg---
>AvBD11_ZONAL
------------------------atggagctcttctcctgcctcatggctctcctgctt
ttc---ctcctccaggctgttccaggtctcggcttgcccagggacacctcccgttgtctg
gaataccacggctactgcttccacctgaaatcctgcccggagcccttcgctgcctttggg
acctgctatcggcgccgcaggacctgctgtgttgacaccacgtccaacttccatatctgc
caggatgaggggggccattgtgtgcccccagaaatcagatgtctgcaggagcaggagggg
ctctgccctcgcaggggatggaagtgctgcacagaagcg---
>AvBD11_FALPE
------------------------atgaagttc---tcctgcctcatggctcttctcctt
ttc---ctcctccagtctgttccaggtctcagcttgcccaaagacaccttacgttgtgtt
ggataccacggtttctgcttccattcaaaatcctgcccagagccatttgctgcatttgga
acttgctctcggcgtcagaaaacctgctgcatagacacgacatcaaacttccacacttgt
caagatgaggggggtcattgtgtacctccacaaatcaaatgtctgcaagaacaggtggga
ctttgccctcacagagattggaagtgctgcacagaagtg---
>AvBD11_FALCH
------------------------atgaagttc---tcctgcctcatggctcttctcctt
ttc---ctcctccagtctgttccaggtctcagcttgcccaaagacaccttacgttgtgtt
ggataccatggtttctgcttccattcaaaatcctgcccagagccatttgctgcatttgga
acttgctctcggcgtcagaaaacctgctgcatagacacgacatcaaacttccacacttgt
caagatgaggggggtcattgtgtacctccacaaatcaaatgtctgcaagaacaggtggga
ctttgccctcacagagattggaagtgctgcacagaagtg---
>AvBD11_AMAVI
------------------------atgaaactcttc---tgcttcatggctctcctcctt
ttc---ctcctccaggctgttccaggtctcggcttgcccaaagacaccttacgttgtgtt
ggataccatggtttctgcttccgatcaaaatcatgcccagcaccatttgctgcatttgga
acgtgctctcggcgtcaaaaaacctgctgcatagacacgacatcaaatttccatacttgt
caagatgagggaggtcattgcgtacctccagaaatcagttgtctggaagagcaagtggga
ctttgtcctcacagagaatggaagtgctgcacagaagtg---
>AvBD11_PHALE
------------------------------------------------------------
------------------------GGTCTCGGCTTGCCCAAAGACACCTTACGTTGTGTT
GGATACCATGGTTTCTGCTTCCATTCAAAATCCTGCCCAGAGCCATTTGCTGCATTTGGG
ACTTGCTCTTGGCGTCAGAAAACCTGCTGCATAGACACGACGTCAACCTTCCATACTTGT
CAAGATGAGGGAGGTCATTGTGTACCTCCAAAAATCAAATGTCTGCAAGAACAAGCGGGA
CTTTGCCCTCACAGAGAATGGAAGTGCTGCACAGAAGTG---
>AvBD11_STRCA
------------------------ATGAAGCTCTCCTCCCACCTCATGGCTGTTCTCCTC
TTC---CTCCTCCAGGCTGTTCCAGGTCTCGGCTTGCCTAAAGACACCTCACGTTGTGTT
GGCTACCATGGTTTCTCC---------------TGCCCAACGCCTTTTGTTGCGTTTGGA
ACTTGCTCTTGGCGTCAGAAAACCTGCTGCGTAGACACTACATCAAACTTCCACATTTGT
AAAGATGAGGGGGGTCATTGTGTTCCTCCAGAAATCAAATGCCCCCAAGAACAGCTGGGA
CTTTGCCCTCACAAAGCATGGAAGTGCTGCAAAGACGTGCAA
>AvBD11_MANVI
------------------------ATGAAGCTCTTCTCCTGCCTCATGGCTCTTCTCCTG
TTC---CTCCTCCAGGCTGTTCCAGGTCTCGGCTTGCCCAAGGACACCCAGCATTGTTTG
GAATACCATGGCTACTGCTTCCATTTGAAATCCTGCCCGAAGCCTTTTGCTGCGTTTGGA
ACTTGCTACCGGCGTCGGAAAACCTGCTGCATAGACACGACATCAAACTTCCACATTTGT
CAAGAGGAGGGGGGTCATTGTGTACCTCCAGAAATCAGATGTCTGCAAGAGCAAGTGGGA
CTCTGCCCTCGCAGGGGATGGAAGTGCTGCACAGAAGTG---
>AvBD11_FULGL
------------------------ATGAAGCTCTTCTCCTGCCTCATGGCTCTTCTCCTC
TTC---CTCCTCCAGGCTGTTCCAGGTCTCAGCTTGCCCAAAGACACCTTACGTTGTGTT
GGATACCACGGTTTCTGCTTCCATTCAAAATCCTGCCCAGAGCCGTTTGCCGCGTTTGGA
ACTTGCTCTCGGCGTCAGAAAACCTGCTGCATAGACACGACATCAAACTTCCATACTTGT
CAAGACGAGGGGGGTCATTGTGTACCTCCAGAAATCGAATGTCTGCAAGAACAAGTGGGA
CTTTGCCCTCACAGAGAATGGAAGTGCTGCACAGAAGTG---
>AvBD11_GAVST
------------------------ATGAAGCTCTTCTCCTGCCTCATGGCTCTTCTCCTC
TTC---CTCCTCCAGGCTGTGCCAGGTCTCAGCTTGCCCAAAGACACCTTACGTTGTGTT
GGATACCACGGTTTCTGCTTCCATTCAAAATCCTGCCCAGAGCCGTTTGCCGCGTTTGGA
ACTTGCTCTCGGCGTCAGAAAACCTGCTGCATAGACACGACATCAAACTTCCATACTTGT
CAAGACGAGGGGGGTCATTGTGTACCTCCAGAAATCAAATGTCTGCAAGAACAAGTGGGA
CTTTGCCCTCACAGAGAATGGAAGTGCTGCACAGAAGTGAAA
>AvBD11_PYGAD
------------------------ATGAAGCTCTTCTCCTGCCTCATGGCTCTTCTCCTC
TTC---CTCCTCCAGGCTGTTCCAGGTCTCAGCTTGCCCAAAGACACCTTACGTTGTGTT
GGATACCACGGTTTCTGCTTCCATTCAAAATCCTGCCCAGAGCCGTTTGCCGCGTTTGGA
ACTTGCTCTCGGCGTCAGAAAACCTGCTGCATAGACACGACATCAAACTTCCATACTTGT
CAAGACGAGAGGGGTCACTGTGTACCTCCAGAAATCAAATGTCTGCAAGAGCAAGTGGGA
CTTTGCCCTTATAGAGAATGGAAGTGCTGCACAGAAGTG---
>AvBD11_NIPNI
------------------------ATGAAGCTCTTCTCCTGCCTCATGGCTCTTCTCCTC
TTC---CTCCTCCAGGCTGTTCCAGGTCTCAGCATGCCCAAAGACACCTTACGTTGTGTT
GGATACCACGGTTTCTGCTTCCATTCAAAATCCTGCCCAGAGCCATTTGCCGCATTTGGA
ACTTGCTCTCGGCGTCAGAAAACCTGCTGCATAGATACAACATCAAACTTCCATACTTGT
CAAGATGAGGGGGGTCATTGTGTACCTCCAGAAATCAAATGTCTGCAAGAACAAGTGGGA
CTTTGTCCTCACAGAGAATGGAAGTGCTGTACAGAAGTG---
>AvBD11_APTFO
------------------------ATGAAGCTCTTCTCCTGCCTCACGGCTCTTCTCCTC
TTC---CTCCTCCAGGCTGTTCCAGGTCTCAGCTTGCCCAGAGACACCTTACGTTGTGTT
GGATACCACGGTTTCTGCTTCCATTCAAAATCCTGCCCAGAGCCGTTTGCCGCGTTTGGA
ACTTGCTCTCGGCGTCAGAAAACCTGCTGCATAG--------------------------
------------------------------------------------------------
------------------------------------------
>AvBD11_CATAU
------------------------ATGAAGTTCTTCTCCTGCCTCATGGCTCTTCTCCTT
TTC---CTCCTCCTGGCTGTTCCAGGTCTCAGCTTGCCCAAAGACACTTTACGTTGTGTT
GGATACCATGGTTTCTGCTTCCATTCAAAATCCTGCCCAGAGCCATTTGCCGCGTTTGGA
ACTTGCTTTCGGCGTCAGAAAACCTGCTGCATAG--------------------------
------------------------------------------------------------
------------------------------------------
>AvBD11_HALAL
------------------------ATGAAGCTCTTCTCCTGCCTCATGGCTCTTCTCCTT
TTC---CTCCTCCAGGCTATTCCAGGTCTCAGCTTACCCAAAGACACGTTACGTTGTGTT
GGATACCACGGTTTCTGCTTCCATTCAAAATCCTGCCCAGAGCCATTTGCCGCTTTTGGA
ACTTGCTCTCGGCGTCAGAAAACCTGCTGCATAGACACGACATCAAACTTCCATACTTGT
CAAGACGAGGGGGGTCATTGTGTACCTCCAGCAATCAAATGTCTGCAAGAACAAGTGGGA
CTTTGCCCTCACAGAGAATGGAAGTGCTGCACAGAAGTG---
>AvBD11_BUCRH
------------------------ATGAAGCTCTTCTCCTGCCTCATGGCTTTTCTTCTT
TTC---CTCCTCCAGGCTGTTCCAGGTCTCGGCTTACCCAAAGACACCTTACGTTGTGTT
GGATACCATGGTTTCTGCTTCCATTCAAAATCCTGCCCAGAGCCGTTTGCCGCGTTTGGA
ACTTGTTCTCGGCGTCAGAAAACCTGCTGCATCGACACGACATCAAACTTCCATATCTGT
CAAGATGAGGGGGGTCATTGTGTACCTCCAGAAATCGAATGTCTGCAAGAACAAGTGGGA
CTTTGCCCTCATGGAAAATGGAAGTGCTGCACAGAAGTGCAG
>AvBD11_LEPDI
------------------------ATGAAGCTCTTCTCCTGCCTCATGGCTCTTCTACTT
TTC---CTCCTCCTGGCTGTTCCAGGTCTCAGCTTGCCCAAAGACACCTTACGTTGTGTT
GGATACCACGGTTTCTGCTTCCATTCCAAATCCTGCCCAGAGCCATTTGCTGCGTTTGGA
ACTTGTTCTTGGCGTCAGAAAACCTGCTGCATAGACACAACATCAAACTTCCGTACTTGT
CAAGATGAGGGGGGTCATTGTGTACCTCCAGAAATCGAATGTCTGCAAGAACAAGAGGGA
CTTTGCCCTCACAGAGAATGGAAGTGCTGCACAGAAGTG---
>AvBD11_TAUER
------------------------ATGAAGCTCTTCTCCTGCCTTGTGGCTCTTCTCCTT
TTC---CTCCTCCAGGCTGTTCCAGGTCTCAGCTTGCCCAAAGACACCTTACGTTGTGTT
GGATACCACGGTTTCTGCTTCCATTCAAAATCCTGCCCAGCACCGTTTGCCTCGTTTGGA
ACTTGCTCTCAGCGTCAGAAAACCTGCTGCATAGACACGACATCAAACTTCCATACTTGT
CAAGATGAGGGAGGTCATTGTGTACCTCCAGAAATCAAATGTCTGCAAGAACAAGTGGGA
CTTTGTCCTTACAGAGAATGGAAGTGCTGCACAGAAGTG---
>AvBD11_CAPCA
------------------------ATGAAGCTCTTCTCCTCCTTCATGGCTCTTCTCCTC
TTC---CTCCTCCAGGCTGTTCCAGGTCTCAGCTTGCCCAAAGACACCTTACGTTGTCTT
GGATACCACGGTTTCTGCTTCCATTCAAAATCCTGCCCAGAGCCGTTTGCTGCCTTTGGA
ACTTGCTCTCGGCGTCAGAAAACCTGCTGCATAGACACGACATCAAACTTCCATACTTGT
CAAGATGAGGGGGGTCATTGTGTACCTCCAGAAATCGAATGTCTGCAAGAACAAGTGGGC
CTTTGCCCTCACAGCGAATGGAAGTGCTGCACAGAAGTG---
>AvBD11_EURHE
------------------------ATGAAGCTCTTCTCCTGCTTCATGTCTCTTCTTCTT
TTG---CTCCTGCAGGCTGTTCCAGGTCTCAGCTTGCCCAAAGACACCTTACGTTGTGTT
GGATACCACGGTTTCTGCTTCCATTCAAAATCCTGCCCAGAGCCGTTTGCCGCCTTTGGA
ACTTGCTCTTGGCGTCAGAAAACCTGCTGCATAGACACGACATCAAACTTCCATACTTGT
CAAGATGAGGGGGGTCACTGTGTACCTCCAGAAATCAAATGTCTAGAAGAACAAGTAGGA
CTTTGCCCTCACAGAGAATGGAAGTGTTGCACGGAAGTG---
>AvBD11_APAVI
------------------------ATGAAGCTCTTCTCCTGCCTCATGGCT---CTTCTG
TTC---CTTCTCCAGGCCATTCCAGGTCTCAGCTTGCCCAAAGACACCTTACGTTGTCTT
GGATATCACGGTCACTGCCTCCATTCAAAATCCTGCCCAGAACCATTCACCGCGTTTGGA
ACCTGCGCTCGGCGTCAGAAAACCTGCTGCATAGATACGACATCAAATTTTCATACTTGT
CAAGACGAGGGGGGTCATTGTGTACCTCCAGAAATCACATGTCTGCAAGAACAAGAGGGA
CTTTGCCCTCACAGAGGATGGAAGTGCTGCACAGAAGTGTAT
>AvBD11_PHORU
------------------------ATGAAGCTCTTCTCCTGCCTCATGGCTCTTCTCCTC
TTC---CTCCTCCAGGCTGTTCCAGGTCTTGGCTTGCCCAAAGACACCTTACGTTGTGTT
GGATACCACGGCTTCTGCTTCCATTCCAAATCCTGCCCAGAGCCATTTGCCTCGTTTGGA
ACTTGCTCTCGGCGTCAGAAAACCTGCTGCATAGACACGACATCAAACTTCCACACTTGT
CAAGACGAGGGGGGTCATTGTGTACCTCCAGAAATCAACTGTCTGCAAGAACAAGCAGGA
CTTTGCCCTCACAGAGAATGGAAGTGCTGCACAGAAGTG---
>AvBD11_BALRE
------------------------ATGAAGCTCTTC---TGCCTCATGGCTCTTCTCCTC
CTCCTCCTCCTCCAGGTTGCTCCAGGTCTCAGCTTGCCCAAAGACACCTTACGTTGTGTT
GGATACCATGGTTTCTGCTTCCATTCAAAATCCTGCCCAGAGCCGTTTGCGGCGTTTGGA
ACTTGCTCTCGGCGCCAGAAAACCTGCTGCATAGACACAACATCAAACTTCCATACCTGT
CAAGACGAGGGGGGTCATTGCGTACCTCCACAAATCAAATGTCTGCAAGAACAAGTGGGA
CTTTGCCCTCGCAGAGGATGGAAGTGCTGCACAGAAGTG---
>AvBD11_PELCR
------------------------ATGAAGCTCTTCTCGTATCTCATGGCTCTTCTCCTC
TTC---CTCCTTCAGGTTGTTCCAGGTCTCAGCATGCCCAAAGACACCTTACGTTGCGTT
GGATACCATGGTTTCTGCTTCCATTCAAAATCCTGCCCAGAGCCGTTCGCCGCGTTTGGA
ACTTGCTCTCGGCGTCAGAAAACCTGCTGCATAGACACGACATCAAACTTCCATACTTGT
CAAGATGAGGGGGGTCATTGTGTACCTACAGAAATCAAATGTCTGCAAGAACAAGTGGGA
CTTTGCCCTCATAGAGAATGGAAGTGCTGCACAGAAGTG---
>AvBD11_EGRGA
------------------------ATGAAGCTCTTCTCCTGCCTCATGGCTCTTCTCCTC
TTC---CTCCTCCAAGCTGTACCAGGTTGCGGCATGCCCAAAGACACCTTACGTTGTGTT
GGATACCACGGTTTCTGCTTCCATTCAAAATCCTGCCCAAAGCCATTTGCTGCTTTTGGA
ACTTGCTCTCGGCGCCAGAAAACCTGCTGTATAGACACGACATCAAACTTCCATACTTGT
CAAGACGAGGGGGGTCATTGTGTACCTCCAGAAATCAAATGTCTGCAAGAACAAGTGGGA
TTTTGCCCTTACGGAGAATGGAAGTGCTGCACGGAAGTG---
>AvBD11_TYTAL
------------------------ATGCAGCTTTTCTCCGTCCTCATGGCTCTTCTCCTC
TTCCTCCTCCTCCAGGCTGTTCCAGGTCTTGGCTTGCCCAAGGACACCTTACGTTGTGTT
GGATACCACGGTTTCTGCTTCCATTCAAAATCCTGCCCAGAGCCATTTGCTGCTTTTGGA
ACTTGTTCTTGGCGTCAGAAAACCTGCTGCATAGACACAACATCAAACTTCCATACTTGT
CAAGACGAGGGGGGTCATTGTGTGCCTCCAGAAATCAGATGTGTGCAGGAACAAGTGGGA
CTTTGCCCTCACAGAGAATGGAAGTGCTGCACAGAAGTG---
>AvBD11_CHAVO
ATGCTGCAGCTGAGACCTTCCACCGTGAAACTCTTCTCCTGCCTCATGGCTCTTCTCTTC
TTC---CTCCTCCAGGCTGTTCCAGGTCTCGGCTTGCCCAAAGACACCTTACGTTGTGTT
GGATACCATGGTTTCTGCTTCCGTTCAAAATCCTGCCCAGAGCCATTTGCTGCGTTTGGA
ACTTGCTATCGGCGTCAGAAAACCTGCTGCATAGACACAACATCGAACTTCCATACTTGT
CAAGACGAGGGGGGTCATTGCGTACCTCCAGAAATCAAATGTCTGCAAGAACAAGTGGGA
CTTTGCCCTCACAGAGAATGGAAGTGCTGCACAGAAGTG---
>AvBD11_OPIHO
------------------------ATGAAGCTCTTCTTCTGCCTCATGGCTCTTCTCTTT
TTC---CTCCTCCAGGCTGTTCCAGGTCTCGGCTTGCCCACAGACACCTTACGTTGTCTT
GGCTACCATGGTTTCTGTTTCCATTCAAAATCCTGCCCAGAGCCGTTTGCCGCATTTGGG
ACTTGCTCTCGGCGTCAGAAGACCTGCTGCATAGACACGACATCAAACTTCCATACTTGT
CAAGACGAGGGAGGTCATTGCGTGCCTCCAGAAATCAAATGTCTGCAGGAACAAGTGGGA
CTTTGCCCTTACAGAGAATGGAAGTGCTGCACAGAACTC---
>AvBD11_MESUN
------------------------ATGAAGCTCTTCTCCTGCCTCATGGCTCTTCTCCTT
TTC---CTCCTCCAGGCTGTTCCAGGTCTCGGCTTGCCCAAAGACACCTTACGTTGTGTT
GCATACCACGGTTTCTGCTTCCATTCAAGAACCTGCCCAGAGCCATTTGCTGCGTTTGGG
ACTTGCGCGCGGCATCACAAGACCTGCTGCATAGACACGACATCAAATTTCCATACCTGT
CAAGATGAGGGAGGCCATTGTGTACCTCCAGAAATCAAGTGTTTGCAAGAACAGGTGGGA
CTTTGCCCTCACAGAGAATGGAAGTGCTGCACAGAAGTG---
>AvBD11_PODCR
------------------------ATGAAGTTCTTCTCCTGCCTCATGGCTCTTCTCCTC
TTC---CTCCTCCAGGCTGTTCCAGGTCTCGGCTTGCCCAAAGACACCTTACGTTGCGTT
GGATACCACGGTTTCTGCTTCCGTTCAAAATCCTGCCCAGATCCATTTGCCGCGTTTGGA
ACTTGCTCTCGGCGTCAGAAAACCTGCTGCATAGACACGACATCAAACTTCCATACTTGT
CAAGACGAGGGGGGTCATTGTGTGCCTGCAGAAATCAAATGTCTGCAAGACCAAGTGGGA
TTTTGCCCTCACAGAAAATGGAAGTGCTGCACAGAAGTA---
>AvBD11_PTEGU
------------------------ATGCAGCTCTTCTCCTGCCTCATGGCTCTTCTCCTT
TTC---CTCCTCCAGGCTGTTCCAGGTCTTGGCTTGCCCAAAGACACTTTACGTTGTGTT
GGATACCACGGTTTCTGCTACCATTCAAAATCCTGTCCAGAGCCGTTTGCCGCGTTTGGG
ACTTGCTCTTGGCGTCAGAAGACCTGCTGCATAGACACGACATCAAACTTCCATACTTGT
CAAGACGAGGGAGGTCATTGTGTACCTCCAGAAATCAATTGTCTGCAAGAACAAGAGGGA
CTTTGCCCTCACAGAGAATGGAAGTGCTGCACAGAAGTG---
>AvBD11_CHLUN
------------------------ATGAAGCTCTTCTCCTGTCTCATGGCTCTTCTCCTC
TTC---CTCCTCCAGGCTGTTCCAGGTCTTGGCTTGCCCAAAGACACCTTACGTTGTGTT
GGATACCACGGTTTCTGCTTCCGTTCAAAATCCTGCCCAGAGCCATTTGCGGCGTTTGGG
ACTTGCTCTTGGCGTCAGAAGACCTGCTGCATAGATACGACATCAGACTTCCATACTTGT
CAAGACGAGGGGGGTCATTGTGTACCTCCACAAATAAAATGTGTGCGAGAACAAGTGGGA
CTTTGCCCCAACAGAGGATGGAAGTGCTGCACAGAACTG---
>AvBD11_NESNO
------------------------ATGAAGATCTTC---TGTCTCATGGCTCTTCTCCTT
TTC---CTCCTCCAGGCTGTTCCAGGTCTTGGCTTGCCCAAAGACACCTTACGTTGTGTT
GGATACCATGGTTTCTGCTTCCGATCAAAATCCTGCCCAGCACCATTTGCTGCATTTGGA
ACGTGCTCTCGGCGTCAGAAAACCTGCTGCATAG--------------------------
------------------------------------------------------------
------------------------------------------
>AvBD11_COLST
------------------------ATGAAGCTCTTCTACTGTCTCATAGCTCCTCTCCTT
TTC---CTCCTCCAGGCTGTTCCAGGTCTCAGCTTGCCCAAAGACACCTCGCATTGTCTT
GGATATGAAGGTTTCTGCTTCCGATCAAAATCCTGCCCAGAGCCATTTGCTGCATTTGGA
ACTTGTGCTTGGGGTCAGAAAACCTGCTGCATAGACACAACATCAAACTACCATAGTTGT
GAAGACAAGGAGGGTCATTGCGTGCCTCCAGAAATCAAATGTCTGCAAGAACAAGTGGGG
CTCTGCCCTCACAGAGAATGGAAGTGCTGCACAGAAGTG---
>AvBD11_CUCCA
------------------------ATGAAACTCTTCTCCTGCTTCATGCCTCTTCTCCTC
TTC---CTTCTCCAGGCTGTTCCAGGTCTTGGCTTGCCCAAAGACACCTTACGTTGTGTT
GGATACCATGGTTTCTGCTTCCGTTCAAAATCCTGCCCACGGCCATTTGCTGCGTTTGGG
ACTTGCGCTTGGCGTCAGAAGACCTGCTGTATAGATACGACATCAAACTTCCATACTTGT
CAAGACGAGGGGGGCCATTGTGTACCTCCACCAATCAAATGTCTGCAAGAGCAAGAGGGA
CCTTGCCCTCACAGAGAATGGAAGTGCTGCACAGAAGTG---
>AvBD11_PICPU
------------------------ATGAAGCTCTTCTCCTGCCTCTTGGCTCTTCTCCTT
TTC---CTCCTCCAGGCTGTTCCAGGTCTCAGCTTGCCCAGAGACACCTTACATTGCCTT
GAGTACCACGGGTACTGCTTCCATTCCAAATCCTGCCCAGAACCCTTTGTCGCCTTCGGA
ACCTGCGCTCGCCGACAGAAAACCTGCTGCATAGACACGACATCAAACTTCCACACTTGC
CAAGAGGAGGGGGGGCACTGTGTACCTCCTGCAATCAACTGTCTGGAAGAGCAGGAGGGA
CTTTGTTCTCACCGAAAATGGAAGTGCTGTGCAGAGGTG---
>AvBD11_CORBR
------------------------ATGAAGCTCTTCTCCTGCCTCATGGCTCTCCTACTT
GCC---CTCCTCCAGGCCGTTCCAGGTCTCGGCTTGCCCAGAGACACCTTGCGTTGTCTG
GAATACCACGGCTACTGCTTCCATCTGAAGTCCTGCCCAGAGCCATTTGCTGCCTTTGGA
ACTTGCTATAGGCGCCGGAGGACCTGCTGCGTTGACACCACATCCAACTTCCACATCTGC
CAGGATGAGGGGGGTCATTGTGTGCCCCCAGAAATCAATTGTCTGCAAGAGCAAGAGGGA
CTCTGCCCTCGCAGAGGATGGAAGTGCTGCACAGAAGTG---
>AvBD12_GALGA
ATGAGGAACCTTTGTTTCGTGTTCATCTTCATCTCCCTGCTCGCTCACGGAAGCACTCAC
GGCCCAGACAGCTGTAACCGCGACAGG---------------------------GGATTG
TGCCGAGTGGGGAACTGCAACCCTGGGGAATACCTGGCTAAGTACTGCTTTGAACCCGTC
ATTCTCTGCTGTAAACCTCTGTCACCAACTCCCACCAAGACC
>AvBD12_TAEGU
atggggatccttgtgcttgttttcatattcatctccctgacccagcatggagatgctcat
ggaccagacagctgtaaccatggaggg---------------------------ggcttg
tgccggatgggaagctgtgtttctggtgaatatgtggctcagtactgctttgaacccatc
attctctgctgcaaaaatccgacacctgccaccacagagagc
>AvBD12_COLVI
ATGGGGAGCCTTTGTTTTGTGCTCATCTTCATCTCCCTGCTCACTCACGGAAGTGCTCAC
GGCCCGGACAGCTGCAAACACGGCAGG---------------------------GGCTTG
TGCCGAGTGGGGAACTGCATCCCCGGAGAATACCCGGATAAGTACTGCTTTAAACCTGTC
ATTTTCTGCTGTAAACCCTTGACACCGACTCCCACCAAGAGC
>AvBD12_MELGA
ATGAGGAACCTGTGTTTCATGTTCATCTTCATCTCCCTGCTCGCTCACGGAAGCACTCAC
GGCCCAGACAGCTGTAACCACGACAGG---------------------------GGCTTG
TGCCGAGTGGGGAGCTGCATCCCCGGGGAATACCTGGCCAAGTACTGCTTTGAACCCGTC
ATTCTCTGCTGTAAACCTTTGTCGTCAACTCCCACCAAGAGC
>AvBD12_ANAPL
ATGGGGATCCTCGGGCTCGTTTTAATCTTCATCTCCCTGATCACTCACGGGCACACACAC
GGACCGGACAGCTGTAACCACGAAGGG---------------------------GGCTTG
TGCCGTGTGGGGAACTGCATCCCTGGCGAATACCTGGCCAAGTACTGCTTTGAGCCTGTC
ATTCTCTGCTGTAAAAGTCCATCAACAACCACTGCAAAGAGC
>AvBD12_MELUN
ATGGGAATCCTTTGGCTCATG---ATCTTCATCACCTTTATGGGTCACGGAGGTGCTCAT
GGACCATTAGACTGTAAGCATGAAGGAAGCGCATGCCTCTGTAGGCAAGAAAGGGGCTTT
TGCCGACTTGGAACCTGCGAACCTGGCGAATATCTGGCTAAGTACTGCTTTGAACCCATC
ATTCTCTGCTGCAAAAATCTGACGTCCCCCAGTGCAAAGAGC
>AvBD12_FICAL
atggggatccttgtgcttgtttttatattcatctccctggcccagcacggaggtgctcaa
ggaccagacagctgcaaccacggaggg---------------------------ggcttg
tgcagagtgggaagctgtgtttctggtgaatacctggctcagtactgctttgagcccatc
attctctgctgcaaaaatctgccaccctccactacagagagc
>AvBD12_GEOFO
atggggttccttgtgcttgttttcatattcatctccctgacccagcacggaggtgcccat
ggaccagacagctgtaaccagggaggg---------------------------ggcttg
tgccgagtgggaagctgtgtttctggggaatacctggctcagttctgctttgaacccatc
attctctgctgcaaaaatctgccacctgccaccacagagagc
>AvBD12_PSEHU
atggggatccttgtgcttgttttcatactcatctccttgacccagcacggagatgctcag
ggaccagacagctgtaaccacagaggg---------------------------ggcttg
tgccgagtgggaacctgtgtttctggtgaatacccagctcagtactgctttgaacccatc
attctctgctgcaaaaatctgccacctgccaccacagagagc
>AvBD12_COLLI
ATGGGGATCCTTTGGTTCATTTTCATCTTCATCTCCTTGATTTGTCACGGAGATGCTCAT
GGACCAGACAGCTGTAACCACTCAGGG---------------------------GGCTTG
TGCCGAGTTGGAAACTGCGTTTCTGGTGAATATCTGACTGGTTACTGCTTTGAACCCATC
ATCCTCTGTTGTAGATGGTTATTACCCACTGCCACAAAGAGC
>AvBD12_ZONAL
atggggatccttgtgcttgttttcatattcatctccctgacccagcacggagatgcccat
ggaccagacagctgtaaccagggaggg---------------------------ggcctg
tgccgagtgggaagctgtgcttctggggaatacctggctcagttctgctttgaacccgtc
attctctgctgcaaaaatctgtcacctgccaccgcagagagc
>AvBD12_FALPE
atggaaatcctttgtttcattttaatcttcatctccttgaccggtcacggagatgcgcat
ggaccagacaactgtaaccatgaaggg---------------------------ggcttg
tgccgagtcggaaactgtgtttctggtgaatatctggccagttactgctttgaacccatc
attctctgttgcaaaagtttgtcacccactactgcaaaaagc
>AvBD12_FALCH
atggaaatcctttgtttcattttaatcttcatctccttgaccggtcacggagatgcgcat
ggaccagacaactgtaaccatgaaggg---------------------------ggcttg
tgccgagtcggaaactgtgtttctggtgaatatctggccagttactgctttgaacccatc
attctctgttgcaaaagtttgtcacccactactgcaaaaagc
>AvBD12_AMAVI
------------------------------------------------------------
------------------------gggggcacatgccactgtaggcaagaaaatggcttt
tgccgacttggagcatgtgaacctggtgaatatctggctaagtactgctttgaacccatc
attctctgttgcaaaaatctgacacccctcagtgcaaagagc
>AvBD12_APTFO
ATGGGGATCCTTTGGTTCATTTTAATCTTCGTCTCCCTGAGCGGTCACGGAGATGCTCAT
GGACCGGACAGCTGTAACCACGAAGGG---------------------------GGCTTG
TGCAGGGTCGGAAACTGCATTTCTGGTGAATATCTGGCTAGGTACTGCTTTGAGCCCATC
ATTCTCTGTTGTAAAAGTTTGTCACCCACTACCGCAAAGAGC
>AvBD12_PYGAD
ATGGGGATCCTTTGGTTCATTTTAATCTTCGTCTCCCTGAGCGGTCACGGAGATGCTCAT
GGACCAGACAGCTGTAACCACGAAGGG---------------------------GGCTTG
TGCCGGGTCGGAAACTGCATTTCTGGTGAATACCTGGCTAGGTACTGCTTTGAACCCATC
ATTCTCTGTTGTAAAAGTTTGTCACCCACTACCGCAAAGAGC
>AvBD12_LEPDI
ATGGGGATCCTTTGGTTCATTTTAATTTTCGTCTCCCTGACCAGTCACGGAGATGCTCAC
GGACCAGACAGCTGTAACCATGAAGGG---------------------------GGCTTG
TGCCGAGTCGGAAACTGCATTTCTGGTGAATATCTGGCTAGGTACTGCTTTGAACCCATC
ATTCTCTGTTGCAAAAGTTTGTCACCCACTACCACAAAGAGC
>AvBD12_PHORU
ATGGGGATCCTTTGGTTCATTTTAATCTTCATCTCCCTGACGGGTCACGGAGATGCTCAC
GGACCAGACAGCTGTAACCACGAAGGG---------------------------GGCTTG
TGTCGAGTCGGAAACTGCGTTTCTGGTGAATATCTGGCTAGGTACTGCTTTGAACCCATC
ATTCTCTGTTGCAAAAGTTTGTCACCCACTACCGCAGAGACC
>AvBD12_PODCR
ATGGGGATCCTTTGGTTCATTTTAATCTTCATCTCCCTGACCGGTAACGGAGATGCTCAA
GGACCAGACAGCTGTCACCATGAAGGG---------------------------GGCTTG
TGCCGGGTCGGAAACTGCGTTTCTGGTGAATATCTGGCTAGGTACTGCTTTGAACCCATC
ATTCTCTGTTGCAAAAGTTTGACACCCACTATCGCAAAGAGC
>AvBD12_CHAVO
ATGGGGATCCTTTGGTTCATTTTAATCTTCATCTCCTTGACCGGTCACGGGTATGCCCAC
GGACCAGACAGCTGTAACCACGAAGGG---------------------------GGCTTG
TGCCGAGTGGGAAACTGCGTTTCTGGTGAATACCTGGCTAAGTACTGCTTTGAACCCATC
ATTCTCTGTTGCAAAACTTTGTCATCCACTACCGCAAAGAGC
>AvBD12_MESUN
ATGGGGATCCTTTGGTACATTGTAATCTTCATCTCCCTGACCGGTCACGGAGATGCTAAC
GGACCAGACAGCTGTAACCACGAAGGG---------------------------GGCTTG
TGCCGAGTTGGAAGCTGCGTTTCTGGTGAATATCTGGCCAGGTACTGCTTTGAACCCATC
ATTCTCTGCTGTAAAAGTTTGTCACCCACTACTGCAAAGAGC
>AvBD12_PTEGU
ATGGGGATCCTTTGGTTCATTTTAATCTTCATCTCCCTGACCGGTCACGGCGATGCTCAA
GGACCAGACAGCTGTAACCATGAAGGG---------------------------GGCTTG
TGCCGAGTCGGAAACTGCGTTTCTGGGGAATATCTGGTTAGCTACTGCTTTGAACCCATC
ATTCTCTGCTGTAAAAGTTTGTCACCTACTACTGCAAAGAGC
>AvBD12_CATAU
ATGGGGATCCTTTGGTTCATTTTAATCTTCGTCTCCCTGACCAGTCACGGAGATGCTCAA
GGACCAGACAGCTGTAACCACGAAGGG---------------------------GGCTTG
TGCCGAGTTGGAAACTGCGTTTCTGGTGAATATCTGGCTAGGTACTGCTTTGAACCCATC
ATTCTCTGTTGTAAAAGTTTATCACCCACTACTGCAAAGAGC
>AvBD12_HALAL
ATGGGGATCCTTTGGTTCATTTTAATCTTCGTCTCCCTGACCAGTCACGGAGATGCTCAT
GGACCAGACAGGTGTAACCACGAAGGG---------------------------GGCTTG
TGCCGAGTTGGAAACTGCGTTTCTGGTGAATATCTGGCTAGGTACTGCTTTGAACCCATC
ATTCTCTGTTGTAAAAGTTTATTACCCACTACTGTGAAGAGC
>AvBD12_BALRE
ATGGGGATCCTTTGGTTCATTTTAATCTTCATCACCCTGACCGGTCACGGAGATGCTCAT
GGACCAGACAGCTGTAACCATGAAGGG---------------------------GGCTTG
TGCCGAGTCGGAAACTGCATTTCTGGTGAATATCTGGCTAGGTACTGCTTCGAACCCATC
ATTCTCTGTTGTAAAAGTTTATCACCCACTACTGCAAAGAGC
>AvBD12_EGRGA
ATGGGGATCCTTTGGTTCATTTTAATCTTCATCTCCCTGACCGGTCACGGAGATGCTCAT
GGACCAGACAGCTGTAACCACGAAGGG---------------------------GGCTTG
TGCCGAGTCGGAAACTGCATTCCTGGTGAATATCTGGCTGGGTACTGCTTTGAACCCATC
ATTCTCTGTTGTAAAAATTTATCACCCACCACTGCAAAGAGC
>AvBD12_NIPNI
ATGGGGATCCTTTGGTTCATTTTAATCTTCATCTCCCTGACCGGTCACGGAGATGCTCAT
GGACCAGACAGCTGTAACCATGAAGGG---------------------------GGCTTG
TGCCGAGTTGGAAACTGCATTCCTGGTGAATATCTGGCTAGGTACTGCTTTGAACCCATC
ATTCTCTGCTGTAAAAGTTTATCACCCACTGCTGAGAAGAGC
>AvBD12_EURHE
ATGGGGATCCTTTGGTTCATTTTAATCTTCATCTCCCTGACCGGTCACGGAGACGCTCAT
GGACCAGACAGCTGCAACCATAAAGGG---------------------------GGCTTG
TGCCGAGTTGGAAACTGTGCTTCTGGTGAATATCTGGCTAGGTACTGCTTTGAACCCATC
ATTCTCTGTTGTAAAAGTTTATCACCCACTACTGCAAAGAGC
>AvBD12_PHALE
ATGGGGATCCTTTGGTTCATTTTAATCTTCGTCTCCCTGACCAGTCACAGAAACACTCAT
GGACCAGACAGCTGTAACCACGAAGGG---------------------------GGCTTG
TGTCGAGTTGGAAACTGTGTTTCTGGTGAATATCTGGCCAGGTACTGCTTTGAACCCATC
ATTCTCTGTTGCAAAAGTTTATCACCCACGACTGCAAAGAGC
>AvBD12_GAVST
ATGGGGATCCTTTGGTTCATTTTGATCTTCGTCTCCTTGACCGGTCACGGAGACACTCAT
GGACCAGACAGCTGTAACCATGAAGGG---------------------------GGCTTG
TGCCGAGTTGGAAACTGCATTCCTGGTGAATATCTGGCTAGGTACTGCTTTGAACCCATC
ATTCTCTGTTGTAAAAGTTTATCACCCGCTACCGCAAAGAGC
>AvBD12_FULGL
ATGGGGATCCTTTGGTTCATGTTAATCTTCGTCTTCCTGACCGGTCACGGAGATGCTCAT
GGACCAGACAGCTGTAACCATGAAGGG---------------------------GGCTTG
TGCCGAGTCGGAAACTGTATTCCTGGTGAATACCTGGCTAGGTACTGCTTTGAACCCATC
ATTCTCTGTTGTAAAAGTTTATCACCCACTACTGCAAAGAGC
>AvBD12_PELCR
ATGGGGATCCTTTGGTTCGTTTTAATCTTCGTCTCCCTGACCGGTCACGGAGATGCTCAT
GGACCAGACAGCTGTAACCGTGAAGGG---------------------------GGCTTG
TGCCGAGTCGGAAACTGCATTCCTGGTGAATATCTGGCTACATACTGCTTTGAACCCATC
ATTCTCTGTTGTAAAAGTTTATCACCCACTACTGCAAAGAGA
>AvBD12_TYTAL
ATGGGAATCCTTTGTTTCATTTTAATCTTCGTCTCCCTGACCAGTCACGGAGATGCTCAT
GGACCAGACAGCTGTAACCACGAAGGG---------------------------GGCTTG
TGCCGAGTCGGCAACTGCATTTCTGGTGAATATCTGGCTAGGTACTGCTTTGAACCTATC
ATTCTCTGTTGTAAAAGTTTAGCACCCACTACTAGAAAAAGC
>AvBD12_OPIHO
ATGGGGATCCTTTGGTTCTTTTTAATCTTCGTCAACCTGACAGGACACGGAGATGCCCAT
GGACCAGACAGCTGTAACCATGAAGGA---------------------------GGCTTG
TGCCGAGTGGGAAACTGCATTTCTGGTGAATATCTGGCTAGGTACTGCTTTGAACCCATC
ATCCTCTGTTGTAAAAGCTTGTCACCCACTACTGCAAACAGC
>AvBD12_CARCR
ATGGAGATCCTTTGGTTCATTTTAATTTTCATCTCTCTGACCGGTCACGGAGATGCTTAT
GGACCAGACAGCTGTAACCACGAAGGG---------------------------GGCTTG
TGCCGAGTTGGAAAGTGCATTACTGGTGAATATCTGGCTAGGTACTGCTTTGAACCCGTC
ATTCTCTGTTGCAAAAGTTTGTCACGCGCTACTACAAAGAAC
>AvBD12_APAVI
ATGGGGATCCTTTGGTTCATTTTGATCTTCGTCTCCCTGACCAGTCACGGAGATGCTCAT
GGACCAGACAACTGTAACCACGAAAGG---------------------------GGCTTG
TGCCGAGTTGGGAACTGCGTTTCTGGTGAATATCTGGCTAGGTACTGCTTTGAACCTATC
ATTCTTTGCTGCAAAAGTTTGTCACCCACTACCACAAAGAGC
>AvBD12_STRCA
ATGGGGATCCTTTGGTTCATTTTAATCTTCATCTCCCTGACCACTCACGGAAATGCTCAC
GGACCAGATAGCTGTAACCATGAAGGG---------------------------GGCTTG
TGCCGAGTTGGAAACTGCATCCCTGGTGAATATCTGTCTGGGTACTGCTTTGAACCTATC
ATTTTGTGTTGTAAAAGTTTGTCACTGACTACCATAAAAAGC
>AvBD12_COLST
ATGGGAATCCTTTGGTTCATTTTGATCTTCATCTCCCTGACAAGCCACGGAGATGCTCAT
GGACCAGACAACTGTAAACACAAAGGG---------------------------GGCTTG
TGCCGAGTTGGAAACTGTATTTCTGGTGAACGTCTGTCTAGGTACTGCTTTAAACCGATC
ATTCTCTGTTGCAAAAGTTTCTCACCCACTACTGCAAAGATC
>AvBD12_CAPCA
ATGGGGATCCTTTGGTTCATTTTAATCTTCATCTCCTTGACTGATCATGGAGATGCTCAT
GGACCAGACATCTGTAACCACAAAGGG---------------------------GGCTTG
TGCCGAATTGCAAACTGCATTTCTGGTGAATATTCAACTCAGTACTGCTTTGAACCCATC
ATTCTCTGTTGTAAAAGTTTGTCACCCGCTATTACAAAGAGC
>AvBD12_TAUER
ATGGGGATCTTTTGGTTCATCTTAATCTTCATCTCTTTGACCAGTAACGGAGATGCTCAC
GGACCAGACAGCTGTAACCACGCAGGA---------------------------GGTTTG
TGCCGAGTCGGAAACTGCGTTTCTGGTGAATATCTGGCTCGATACTGCTTTGAACCCATC
ATCCTCTGTTGTAAAAGTTTATCACCCACTACAGCAAAGAGC
>AvBD12_CHLUN
ATGAGGATCCTTTGGTTCATTTTAATCTTCGTCTCCTTGATGGGTCACGGAGATGCTCAT
GGACCAGAAGACTGTAACCATGAAGGG---------------------------GGCTTG
TGCCGAGTCGGAAACTGCATTTCTGGTGAATATCTGAGTAGCTACTGCTTTGAACCCATC
ATTCTTTGTTGTAAAAGTTTATCACCCACTCCCGCAAAGAGC
>AvBD12_CALAN
ATGGGGATCCTTGGGTTCCTTTTCATCTTCGGCTCCTTGATCACTCATGGAGATGCTCAT
GGACCAGAGAGCTGCAACCATGAAGGG---------------------------GGCTTG
TGCCGAGTTGGAAACTGCATTTCTGGTGAATATCTGGCAAGTTACTGCTTTGAACCCATC
ATTCTCTGTTGTAAGAGTTTATCACCCACTACCACAGAAAGC
>AvBD12_PHACA
ATGGGGATCCTTTGGCTCATCTTAATCTTCATCTCTCTGAGCAGCCACGGAGATGCTCAT
GGACCAGACAGCTGTAACCATGAAGGG---------------------------GGCTTA
TGTCGAGTCGGGAACTGCATTCTTGGTGAATATCTGGCTAGATACTGCTTTGAACCCATC
ATTCTCTGTTGTAAAAATTTATCACCCACTACCTTAAAAAGC
>AvBD12_PICPU
ATGGGGATCCTTTGCTTCATCTTAATCTTCATCTCTCTGCCCACTCATGGAGATGCTTAT
GGACCAGACAGCTGTAACTATGAAGGG---------------------------GGCTTG
TGCCGAGTTGGGAATTGCATTTCTGGTGAATATCTGGCCAGGTTCTGCTTTGAGCCCATC
ATTCTCTGCTGTAAGAGTTTGTCACACACCACCACGAAGAGC
>AvBD12_CUCCA
ATGCAGATCGTTTGGTTCGTTTTAATCTTCATCTCCTTGAGCAGTCACGGAGGAGCTCAT
GGGCCAGACAGTTGTAACCACATAGGA---------------------------GGCTTG
TGCCGAGTTGGAAACTGTGTTTCTGGTGAATATCTGGCCAGATACTGCTTCGAACCCATC
ATTCTCTGTTGCAAACTTCTGTCACCCACTACCACAAAGAGC
>AvBD12_MANVI
ATGAGGATTCTTATGTTCATTTTCATCTTCATCTCCCTGACCCAGCACGGAGATGCTCAC
GGACCAGAGGGCTGTAACCACGCAGGG---------------------------GGTTTG
TGCAGAGTTGGAAACTGCATTTCTGGTGAATACCTGGCTCAGTTCTGCTTTGAGCCCATC
ATTCTCTGCTGCAAAAATTTGCCACCCCCCACCACCAAGAGC
>AvBD12_ACACH
ATGAGGATCCTTACGCTCATTTTCATCTTCATCTCCCTGACCCAGCACGGAGATGCCCAT
GGCCCAGACAGCTGTAAACAAGAAGGA---------------------------GGCTTG
TGCAGAGTTGGAAACTGCATTTCTGGTGAATATCTGGCTCAGTATTGCTTTGAACCTATC
ATTCTCTGCTGTAAAAGTTTGACACCCCCCACCTCAAAGAGC
>AvBD12_TINMA
ATGGGGATCCTTTGGTTCTTTTTAATCTTCATCTCCTTGACTGCTCACGGAAATGCTTAT
GGACCAGGTAGCTGTAACCACGAAGGG---------------------------GGCTTG
TGCCGAGTTGGAAACTGTGCTTCTGGTGAATATCTGGCTGGTTTCTGCTTTGAACCTATC
ATCCTGTGCTGCAAAATTTTGTCC------------------
>AvBD12_MERNU
ATGGGGATCCTCTGGTTCATTCTGGTCTTCAGCTGCCTGACCAGACCCGGAGATGCCCAC
GGACCTGAGACATGCAGCCATGAAGGA---------------------------GGCTTG
TGCCGAGTGGGGTACTGCCTTTCTGGGGAATATCTGGCTGGGTACTGCTTTCACCCCATC
ATCCTCTGCTGCAAAAGACTGTCACCCACCCCCACAAAAAGC
>AvBD13_GALGA
ATGAGGATCCTCCAGCTGCTCTTTGCCATCGTTGTCATTCTCCTCCTC------CAGGAT
GCGCCT---GCAAGAGGTTTTTCAGACAGCCAGCTGTGCAGGAACAACCATGGCCACTGC
CGGAGGCTCTGCTTCCACATGGAGAGCTGGGCTGGGAGCTGCATGAACGGCCGCCTGCGC
TGCTGCAGGTTCTCCACCAAGCAGCCCTTTTCCAACCCTAAACATTCAGTGCTGCACACA
GCAGAGCAGGACCCTTCCCCAAGCCTTGGAGGGACG
>AvBD13_TAEGU
atgcgggttctccagctgctctttgcagtcgttgtcattctcctcctc------cagggc
gctccg---gccagaggccgttcagacacgcagcagtgcagaagcagccgtggccactgc
cggaggctctgcttccacatggagcgctgggaagggagctgcagcaacggccgcctgcgc
tgctgccgg---------------------------------------------------
------------------------------------
>AvBD13_MELGA
ATGAGGATCCTCCAGCTGGTCTTTGCCATCGTTGTCATTCTCCTCCTC------CAGGAT
GCACCT---GCAAGAGGTTTTTCAGACAGCCAGCTGTGCAGGAACAACCATGGCCACTGC
CGGAGGCTCTGCTTCCACATGGAGAGCTGGGCTGGGAGCTGCCTGAACGGCCGCCTGCGC
TGCTGCAGGGTCTCCACCAAGCAGCCCTTTTCCAAACCTAAACTTTCAGTGCTGCACACA
GAAGAGCAGGACCCTTCCCCAAGCCTGGGAGGGACG
>AvBD13_COLVI
ATGAGGATCCTCCAACTGCTCTTTGCCATTGTCATCATTATCCTCCTC------CAGGAT
GCTCCC---GCTAGAGGTTTCTCAGACAGCCAGCTATGCAGGAACAACCACGGCCACTGC
CGGAGGCTCTGCTTCCACATGGAGAGCTGGGCTGGGAGCTGCATGAACGGCCGCCTGCGC
TGCTGCAGC---------AAGCAGCCCTTTTCCAGACCCAAACTTTCAGTGCTGCACACA
GCAGAGCAGGACCCTTCCCCAAGCCTGGGAGGGACG
>AvBd13_ANAPL
ATGCGGATCCTCCAGCTGCTCTTTGCAATCATTGTCATTCTCCTCCTC------CAGGAT
GTTCCC---GCACGAGGCCTTTCGGACAGCCAGCAGTGCAGGCACGACCACGGGCACTGC
CGGAGGCTCTGCTTCCACATGGAGCGCTGGGCTGGGAGCTGCAGCAACGGCCGCCTGCGC
TGCTGCAGG---------------------------------------------------
------------------------------------
>AvBD13_MELUN
atgcggatcctccagctgctctttgcagtctttatcattctcttcctc------caggat
gctcca---gcaagtggcctgtcagacagccagcagtgcagaagcaatcatggccgctgc
cggaggctttgcttccacacggagcgctgggaagggacctgcggaaacggccacctgcgc
tgctgccga---------------------------------------------------
------------------------------------
>AvBD13_FICAL
atgcgggttctccagctgctctttgcagtcgtgttcattctcctcctc------cagggc
gctccg---gccagaggcctttcagacagccagcagtgcagaagcagccgtggccgctgc
cggcggctctgcttccacatggagcgctgggaggggagctgcagcaacggccgcctgcgc
tgctgccgg---------------------------------------------------
------------------------------------
>AvBD13_GEOFO
ATGAGGGTTCTCCTGCTGCTCTTTGCAGTCCTTGTCATTCTCCTCCTC------CAGGGC
GCTCCGGCAGCCAGAGGCCTTTCAGACACCCAGCAGTGCAGAAGCAACCGTGGCCACTGC
CGGAGGCTCTGCTTCCACATGGAGAGCTGGGAAGGGAGCTGCAGCAGCGGCCGCCTGCGC
TGCTGCCGG---------------------------------------------------
------------------------------------
>AvBD13_PSEHU
atgcgggttctccagctgctctttgcagtccttgtcattcttctcctc------cagggc
gctctg---gccagaagcctttcagacagtcagcagtgcagaagcaaccgtggccactgc
cgaaggctctgcttccacatggagcgctgggaagggagctgcagcaacagccgcctgcgc
tgctgccgg---------------------------------------------------
------------------------------------
>AvBD13_COLLI
ATGAGGATCCTCCAGCTGCTCTTTGAAGTCATTGTCATTCTCCTGCTC------CAGGAT
GTTCCCGAAGCAAGAGGCCTTTCGGACAGCCAGCAGTGCAGAAGCAACCACGGCCACTGC
CGGAGACTTTGCTTCCACATGGAGCGATGGGAAGGGAGCTGCAGCAACGGCCGCCTGCGC
TGCTGTCGA---------------------------------------------------
------------------------------------
>AvBD13_ZONAL
atgagggttctccagctgctcctggcagtccttgtcattctcctcctc------cagggc
gctccg---gccagaggcctttcagacacgcagcagtgcaggaacagccgtggccactgc
cggaggctgtgcttccacatggagcgctgggaagggagctgcagcagtggccgcctgcgc
tgctgccgg---------------------------------------------------
------------------------------------
>AvBD13_FALPE
atgaagatcctccagctgttctttgcagtcattgtcattctcctcctc------caggac
attccc---gcaagaggcctttcagatagccagcaatgcagaagtaaccatggccactgc
cggaggctttgcttccacatggagcgctgggaagggacctgcagcaatggccgtctgcgc
tgctgccga---------------------------------------------------
------------------------------------
>AvBD13_FALCH
atgaagatcctccagctgttctttgcagtcattgtcattctcctcctc------caggac
attccc---gcaagaggcctttcagatagccagcaatgcagaagtaaccatggccactgc
cggaggctttgcttccacatggagcgctgggaagggacctgcagcaatggccgtctgcgc
tgctgccga---------------------------------------------------
------------------------------------
>AvBD13_AMAVI
ATGCGGATCCTCCAGCTGCTCTTTGCAGTCGTTATCATTCTCCTCCTC------CAGGAC
GTTCCG------------------GACAGCCAGCAGTGCAGAAACAACCATGGCCACTGC
CGGAGGCTTTGCTTCCACACGGAGCGCTGGGAAGGGACCTGCGGAAACGGCCGCCTGCGT
TGCTGCCGA---------------------------------------------------
------------------------------------
>AvBD13_APTFO
ATGCGGATCCTCCAGCTGCTCTTTGCAGTCATTGTCATTCTCCTCCTC------CAGGAC
GTTCCC---GCAAGAGGCCTTTCGGACAGCCAGCAGTGCAGAAGCAACCACGGCCACTGC
CGGAGACTTTGCTTCCACATGGAGCGCTGGGAAGGGAGCTGCAGCAACGGCCGCCTGCGC
TGCTGCCGA---------------------------------------------------
------------------------------------
>AvBD13_GAVST
ATGCGGATCTTCCAGCTGCTCTTTGCAGTCATTGTCATTCTCCTCCTC------CAGGAC
GTTCCC---GCAAGAGGCCTTTCGGACAGCCAGCAGTGCAGAAGCAACCACGGCCACTGC
CGGAGGCTTTGCTTCCACATGGAGCGCTGGGAAGGGAGCTGCAGCAACGGCCGCCTGCGC
TGCTGCCGA---------------------------------------------------
------------------------------------
>AvBD13_LEPDI
ATGCGGATCCTCCAGCTACTCTTTGCAGTCATTGTCACTCTCCTCCTC------CAGGAT
GTTCCC---GCAAGAGGCCTTTCGGACAGCCAGCAGTGTAGAAGCAACCACGGCCACTGC
CGGAGGCTTTGCTTCCACATGGAGCGCTGGGAAGGGAGCTGCTGCAACGGCCGCCTGCGC
TGCTGCCGA---------------------------------------------------
------------------------------------
>AvBD13_NIPNI
ATGCGGATCCTCCAGCTGCTCTTTGCAGTCATTGCCATTCTCCTCCTC------CAGGAT
GTTCAC---GCAAGAGCTCTTTCGGACAGCCAGCAGTGCAGAAGCAACCACGGCCACTGC
CGGAGGCTTTGCTTCCACATGGAGCGCTGGGAAGGGAGCTGCAGCAACGGCCGCCTGCGC
TGCTGCAGA---------------------------------------------------
------------------------------------
>AvBD13_PYGAD
ATGCGGATCCTCCAGCTGCTCTTTGCAGTCATTGTCATTCTCCTCCTC------CAGGAT
GTTCCC---GCAAGAGGCCTTTCGGACAGCCAGCAGTGCAGAAGCAACCACGGCCACTGC
CGGAGACTTTGCTTCCACAGGGAGCGCTGGGAAGGGAGCTGCAGCAACGGCCGCCTGCGC
TGCTGCCGG---------------------------------------------------
------------------------------------
>AvBD13_BUCRH
ATGCGGATCCTCCAGCTGATGTTTGCAGTCGTTGTCATTCTCCTCCTC------CAGGAC
ATTCCC---GCAAGAGGCCTTTCGTACAGCCAGCAGTGCAGAAGCAACCACGGCCACTGC
CGGAGGCTTTGCTTCCACATGGAGCGTTGGGAAGGGAGCTGCAGCAATGGCCGCCTGCGC
TGCTGCCGA---------------------------------------------------
------------------------------------
>AvBD13_PODCR
ATGCGGATCCTCCAGCTGCTCTTTGCAGTCGCTGTCATTCTCCTCCTC------CAGGAC
CTTCCC---GCAAGTGGCCTTTCGGACAGCCGGCAGTGCAGAAGCAACCACGGCCACTGC
CGGAGGCTTTGCTTCCACATGGAGCGTTGGGAAGGGAGCTGCAGCAACGGCCGCCTGCGT
TGCTGCCGA---------------------------------------------------
------------------------------------
>AvBD13_CHAVO
ATGCGGATCCTTCAGGTGCTCTTTGCAGTCATTGTCATTCTCCTCCTC------CAGGAC
ATTCCC---GCAAGAGGCCTTTCGGACAGCCGGCAGTGCATAAGCAACCACGGCCACTGC
CGGAGGCTGTGCTTCCACATGGAGCGCTGGGAAGGGAGCTGCAGCAACGGCCGTCTGCGC
TGCTGCCGA---------------------------------------------------
------------------------------------
>AvBD13_CAPCA
ATGCGGATCCTCCAGCTGCTCTTTGCAGTCGTTTTCATTCTTCTCCTC------CAGGAC
ATTCCC---GTAAGAGGCCTTTCGGACAGCCAGCAGTGCAGAAGCAACCATGGCCACTGC
CGGAGGCTTTGCTTCCACATGGAGCGCTGGGAAGGGACCTGCAGCAACGGCCGCCTGCGC
TGCTGCCGA---------------------------------------------------
------------------------------------
>AvBD13_PICPU
ATGCGGATCCTCCAGCTGCTCTTTGCAGTCATTGTCGTTCTCCTCCTC------CAGGAC
ATTCCC---GTAAGAGGCCTTTCAGACAGCCAGCAGTGCAGAAGCAGCCATGGACGCTGT
CGGAGGCTTTGCTTCCACATGGAGCGCTGGGAAGGGAGCTGCAGCAACGGCCGCCTGCGC
TGCTGCCGC---------------------------------------------------
------------------------------------
>AvBD13_CARCR
ATGCGGATCCTCCAGATGCTCTTTGCAGTCATTGTCATTCTCCTCCTC------CAGGAC
ATTCCC---GCAAGAGGCCTTTCGGATACCCAGCAGTGCAGAAGCAACCATGGCCACTGC
CGGAGGCTTTGCTTCCACATGGAGCGCTGGGAAGGGAGCTGCAGCAACGGCCGCCTGCGC
TGCTGCCGA---------------------------------------------------
------------------------------------
>AvBD13_CUCCA
ATGCGGATTCTCCAGGTGCTCTTTGCAGTCATTGTCATTCTCCTCTCC------CAGGAC
ATTCAC---GCAAGAGGCCTTTCAGATAGCCAGCAGTGCAGAAGCAACCATGGCCACTGC
CGGAGGCTTTGCTTCCATATGGAACGCTGGGAAGGAAGCTGCAGCAACGGCCGCCTACGC
TGCTGCCGA---------------------------------------------------
------------------------------------
>AvBD13_PHACA
ATGCGGATCCTCCAGCTGCTCTTTGCAGTCATTGTCATTCTCCTCCTC------CAGGAC
GTTCCC---GCAAGAGGTCTTCCAGACAGCCAGCAGTGCAGAAGCAACCATGGCCACTGC
CGGAGGCTTTGCTTCCACATGGAGCGCTGGGAAGGGAGCTGCAGCAACGGCCGCCTGCGC
TGCTGCCGA---------------------------------------------------
------------------------------------
>AvBD13_TAUER
ATGCGGATCTTCCAGCTGCTCTTTGCAGTCATTGCCATTCTCCTTCTC------CAGGAC
GTTCCC---GCAAGAGGCCTTTCGGACAGCCAGAACTGCAGAAGCAACCATGGCCGCTGC
CGGAGGCTTTGCTTCCACATGGAGCGCTGGGAAGGGAGCTGCAGCAACGGCCGCCTGCGA
TGCTGCCGA---------------------------------------------------
------------------------------------
>AvBD13_PHALE
ATGCGGATCCTCCAGCTGCTCTTTGCAGTCATTGTCATTCTCCTCCTC------CAGGAC
ATGCCG---GCACGAGGCCTTTCGGACAGCCAGCACTGCAGAAGCAACCACGGCCACTGC
CGGAGGCTTTGCTTCCACATGGAGCACTGGGAAGGCAGCTGCAGCAACGGCCGCCTGCGT
TGCTGCCGG---------------------------------------------------
------------------------------------
>AvBD13_OPIHO
ATGCGGATCCTCCAGCTGCTCTTTGCAGTCATTGTCATTCTCCTCCTC------CAGGAC
ATTCCA---GCAAGAGGCCTTTCGGACAGCCAGCAGTGCAGAAGCAATCACGGCCACTGC
CGGAGGCTTTGCTTCCACACGGAGCGCTGGGCAGGGAGCTGCAGCAACGGCCGCCTGCGC
TGCTGTCGA---------------------------------------------------
------------------------------------
>AvBD13_BALRE
ATGAGGATCCTCCAGCTGCTCTTTGCAGTCATTGTCATTCTCCTCCTC------CAGGAC
GTTCCC---GCAAGAGGCCTTTCGGACAGCCAGCAGTGCAGAAGTAACCGTGGTCACTGC
CGGAGGCTTTGCTTCCACATGGAGCGCTGGGAAGGGAGCTGCAGCAACGGCCGCCTGCGC
TGCTGCCGA---------------------------------------------------
------------------------------------
>AvBD13_PHORU
ATGAGGATCCTCCAGCTGCTCTTTGCAGTCTTTGTCATTCTCCTCCTC------CAGGAC
GTTCCC---GCAAGTGGCCTTTTGGACAGCCAGCAGTGCAGAAGCAACCACGGCCACTGC
CGGCGGCTTTGCTTCCACATGGAGCGCTGGGAAGGGAGCTGCAGCAACGGCCGCCTGCGC
TGCTGCCGA---------------------------------------------------
------------------------------------
>AvBD13_CATAU
ATGCGGATCCTCCAGCTGCTCTCTGCAGTCATTGTCATTCTCCTGCTC------CACGAC
GTTCCC---GCAAGAGGCTTTTCGGACAGCCAGCAGTGTAGAAGCAACCACGGCCACTGC
CGGAGGCTTTGCTTCCACATGGAGCGCTGGGAAGGGAGCTGCAGTAATGGTCGCCTGCGC
TGCTGCCGA---------------------------------------------------
------------------------------------
>AvBD13_APAVI
ATGCGGATCCTCCAGCTCCTCTTTACAGTCATTGTCATCCTCCTTCTC------CAGGAA
GTTCCC---GCAAGAGGCCTTTCGGACAGCCAGCAGTGCAGAAGTAACCACGGCCACTGC
CGGAGGCTTTGCTTCCACATGGAACGCTGGGAAGGGACCTGCAGCAACGGCCGCCTGCGC
TGCTGCCGA---------------------------------------------------
------------------------------------
>AvBD13_CHAPE
ATGCGGATCCTCCAGCTGATCTTTGCAGTCATTGTCATTCTCCTCCTA------CAGGAT
GTTCCC---GCAAGAGGCCTTTCAGACAGCCAGCAGTGCAGAAGCAGCCACGGCCACTGC
CGGCGGCTTTGCTTCCACATGGAGCGCTGGGCAGGGACCTGCGGCAGCGGCCGCCTGCGC
TGCTGCCGG---------------------------------------------------
------------------------------------
>AvBD13_EURHE
ATGAGGATTCTCCAGCTGCTCTTTACAGTCATTTTCATTCTCCTCCTC------CAGGAC
ATTCCC---GCAAGAGGCCTTTCAGACACCCAGCAATGCAGAAGCAACCATGGCCACTGC
CGGAGGCTTTGCTTCCACATGGAGCGCTGGGAAGGGAGCTGCAGCAACGGACGCCTGCGC
TGCTGCCGA---------------------------------------------------
------------------------------------
>AvBD13_MESUN
ATGCGGATCCTCGGGCTGCTCTTTGCAGTCGTGTTCATTCTCCTCCTC------CAGGAC
GTTCCC---GCAAAAGGCCTTTCAGATACCCAGCAGTGCAGAAGCAACCATGGCCACTGC
CGGAGGCTTTGCTTCCACATGGAGCGGTGGGAAGGGACCTGCAGCAACGGCCGCCTGCGC
TGCTGCCGA---------------------------------------------------
------------------------------------
>AvBD13_NESNO
ATGCGGATCCTCCAGCTGCTCTTTGCAGTCATAATCATTCTCCTCCTC------CAGGCC
ATTCCG---GCAAGAGGCCTGTCTGACAGCCAGCAGTGCAGAAGCAACCATGGCCACTGC
CGGAGGCTTTGCTTCCACATGGAGCGCTGGGAAGGGAGCTGCAGCAACGGCCGCATGCGC
TGCTGCCGA---------------------------------------------------
------------------------------------
>AvBD13_PTEGU
ATGCGGATCCTCCAGCTGCTCTTTGCAGTCATTGTCATTCTTCTCCTCCTCCTCCAGGAC
TTTCCC---GCAAGAGGTCTTCCGGACACCCAGCAGTGCAGAAGCAACCGTGGCCACTGC
CGGAGACTTTGCTTCCACATGGAGCGCTGGGAAGGAAGCTGCGGCAACGGCCGCCTGCGC
TGCTGCAGA---------------------------------------------------
------------------------------------
>AvBD13_ACACH
ATGCGGATTCTCCAGCTGCTCTTAGAAGTCTTTGTCATTCTCCTTCTC------CAGGAT
GTTCCG---GTCAGAGGCCTTTCGGACAGCCAGCAGTGCAGGAGCAACCGTGGCCACTGC
CGGAGGCTTTGCTTCCACATGGAGCGCTGGGAAGGGACCTGCAGCAACGGTCGCCTGCGC
TGCTGCCGG---------------------------------------------------
------------------------------------
>AvBD13_TINMA
ATGCGGATCTTCCAACTGCTCTTTGCAATCGTGGTCACGCTCCTCCTC------CAGGAT
ATTCCC---GTCAGAGGCCTTTCGGACAGCCAGCAGTGTCGGAGCAACCGCGGCCACTGC
CGGAGGCTCTGCTTCCATATGGAGCGCTGGGCTGGGAGCTGCAGCAACGGTCGCCAGCGC
TGCTGCCGA---------------------------------------------------
------------------------------------
>AvBD13_MANVI
ATGCGGATCCTCCAGCTGCTCTTTGCAGTCATTGTCATTCTCCTCCTC------CAGGAC
ATTCCGGCAGCCAGAGGCCTTTCAGACAGCCAGCAGTGCAGGAACAACCGTGGCCGCTGC
CGGAGGCTTTGCTTCCACATGGAGCGCTGGGAAGGGAGCTGCGCGAACGGCCGCCAGCGC
TGCTGCCG----------------------------------------------------
------------------------------------
>AvBD13_MERNU
ATGCGGATCTTCCAGCTTCTGTTTGCTGTCATTGTCATTCTCCTCCTC------CAGGAT
GTTCCC---GCAACGGGCCTTTCGGACAGCCAGCGGTGCAGAAGCAACCACGGGCACTGC
CGGAGGCTTTGCTTCCACAGGGAACGCTGGGAAGGGACCTGTGGCAACGGCCGCCTGCGC
TGCTGCCGG---------------------------------------------------
------------------------------------
>AvBD13_STRCA
ATGCGGATCCTCCAGCTGCTCTTTGCAATCATTGTCATGCTCTTCTTC------CAGGAT
GTTCCC---GCCAGAGGTCTTCCGGACAGCCAGCAGTGCAGGAACAACCACGGACACTGC
CGGAGGCTTTGCTTCCACATGGAGCGGTGGGCAGGGAGCTGCAGCAACGGTCGCCAGCGC
TGCTGCAAG---------------------------------------------------
------------------------------------
>AvBD13_CALAN
ATGAGGATCCTCCAGCTTCTCCTTGCAGTCGTTGTCATTCTTCTCCTC------CAGGAT
GTTGCTGGAGCCAGAGGCCTTTCAGACACCCAGCAGTGCATGAGCAACCGTGGCCACTGC
AGGAGGCTTTGCTTCCACATGGAGCGTTGGGATGGGAGCTGCAGCAGCGGCCGCCTGCGG
TGCTGCCGG---------------------------------------------------
------------------------------------
>AvBD14_GALGA
ATGTCAACCAAAGCCATGGGCATATTCCTCCTGTTTCTTGTTCTCCTGGCAGTA------
------------CCCCAGGCTGCACCAGAGTCGGACACTGTCACATGTCGGAAGATGAAG
GGCAAGTGTTCGTTCTTGCTGTGTCCTTTCTTCAAGAGATCCAGTGGTACCTGCTACAAT
GGACTGGCAAAGTGCTGCAGACCCTTTTGG
>AvBD14_MELGA
ATGTCAGCCAAAGCCACGGGCATATTCCTCCTGCTTCTTGTTCTCCTGGCAGTA------
------------CCCCAGGCTGCTCCAGAGTCAGACACTGTCACGTGTCGGAAGATGAAG
GGCAAGTGTTCATTCTTGCTGTGTCCTTTCTTCAAGAGATCCGTTGGTACCTGCTACAAT
GGACTGGCAAAGTGCTGCAGACCCTTTTGG
>AvBD14_ANAPL
ATGCCAGCCCAAGCCATGAAGGTGATGCTCCTGCTGCTGCTTGCTCTCCTTGTG------
---------GCGTCCCAGGCTACCACAGTGCCAGACACTGTCATGTGTCGGAAGATCAAG
GGCGAGTGCTCCTTCTTGCTGTGCTCCTTGTTCAAGAGATCCATCGGTACCTGCTACAAT
GGCCTGGCGAAGTGCTGCATACCCTTT---
>AvBD14_COLVI
ATGTCAGCCAAAGCCATGGGCATTCTCCTGCTGCTTCTTGTTCTCCTTGCGGTA------
------------TCCCAGGTTGCTTCAGAGTCGGACACTGTCACATGTCGGAAGATAAGG
GGCAAGTGTTCATTCTTGCTGTGTCCTATCTTCAAGAGATCCGTTGGTACCTGCTACAAT
GGACTGGCAAAGTGCTGCAGACCCTTCTGG
>AvBD14_APTFO
ATGTCAACCAAAGTCACGAAGATATTCCTCCTGCTGCTGCTTCTTCTCATGGTG------
------------TTCCAGGCCGCTGCAGTGTCAGACACTGCGATGTGTCGGAAGACCAAG
GGCGAGTGTTCATTCCTGCTGTGTCCCTTGTTTAAGAGAGCCACCGGTACCTGCTACAAT
GGACTGGCAAAGTGCTGCAGGCCCTTATGG
>AvBD14_BALRE
ATGTCAACCAAAGCCACGAAGATACTCTTCCTGCTTCTTCTTCTCCTCCCTGTG------
---------GTGTCCCAGGCTGCTGCAGTGTCAGACACTGTGACGTGTCGGAAGACCAAG
GGCAAGTGTTCGTTCGTGCTGTGTCCCTTGTTTAAGCGAACCACCGGTACCTGCTACAAT
GGACTGGCAAAGTGCTGCAGGCCATTATGG
>AvBD14_BUCRH
ATGTCAACCAAAGCTGTGAAGATACTCTTCCTGCTGCTTCTTCTCCCCACGGTG------
------------CCCCAGGCTGCTGCAGTGTCAGACACCATGATGTGTCGGAAGATCAAG
GGCATGTGCTCGTACCTGTTGTGTCCCTTTTTTGAGAGAGCCGTCAGTACCTGCTACAAT
GGACGGGCAAAGTGCTGCAGGCCCTTATGG
>AvBD14_CALAN
------------------------------------------------------------
---------------------------GTGTCAGACACCGTGATGTGTCGGAAGACCAAG
GGC---------CAGTGGCTGTGTCCCTGGTTTAACAGAGCCATGGGCACCTGCTACAAT
GGACTGGCCAAGTGCTGTAGACCATTATGG
>AvBD14_CAPCA
ATGACAACCAAAGCCATGAAGATACTCTTCCTGCTTCTTCTTCTTCTCCCCTCA------
---------GTGTCCCAGGCTGCTACAGTGTCAGACACCGTGACCTGTCGGAAGACCAAG
GGCAAGTGTTCATTTTTTCTGTGTCCCTTTTTTAAGAGAGCCACCGGTACCTGCTACAAT
GGTCTGGCAAAGTGCTGCAGGTCCTTATGG
>AvBD14_CHAPE
ATGAAGATA---------------TTCTTCCTGCTTATTCTTCTGCTGCCGCTG------
---------GTGTCCCAGGCTGCTGCAGTGTCAGACACTGTGACCTGTCGGAAGTCCAAG
GGCCGGTGTTCGTTCCTGCTTTGCCCCGTGCTTCAGAGAGCCACTGGTACCTGCTACAAT
GGGCTGGCAAAGTGCTGCATGCCCTTCTG-
>AvBD14_CHAVO
ATGTCAACAAAAGCCACGAAGATACTTATCCTGCTTCTTCTTCTTTTCCCCGCG------
---------GTGTCCCAGGCTGCTGCAGTGTCAGACACTGTGACGTGTCGGAAGACCAAG
GGCGAGTGTTCGTTCCTGCTGTGTCCCTTGTTTAAGAGAGCCACCGGTACCTGCTACAAT
GGACTGGCAAAGTGTTGCAGGCCCTTATGG
>AvBD14_CUCCA
ATGGTGATACTCTTCATGATT------------CTTCTTCTTCTCCTTCTTGTG------
---------GTGTCCCAGGCTGCTGCAA--------------------------------
---GAGTGCTCCTTCCTGCTGTGTCCCTTGTTTAAGAGAGCCACCGGTACCTGCTACAAC
GGACTGGCAAAGTGCTGCCGGCCCTTCTGG
>AvBD14_FULGL
ATGTCAACCAAAGCCATGAAGATACTCCTCCTGCTGCTGCTTCTCCTC---GTG------
---------GTGTCCCAGGCTGCGGCAGTGTCAGACACTGTGACGTGTCGGAAGACCAAG
GGCGAGTGTTCGTTCCTGCTGTGTCCCTTGTTTAAAAGAGCCACCGGTACCTGCTACAAT
GGACTGGCAAAGTGCTGCAGGCCCTTATGG
>AvBD14_GAVST
ATGTCAACCACAGCCATGAAGATACTCTTCCTGCTTCTTCTTCTTCTCCCTGTG------
---------GTGTCCCAGGCTGCTGCAGTGCCAGACACGCTGACGTGTCGGAAGACCAAG
GGC---------------------------------AGGGGTCCCGGTACCTGCTACAAT
GGACTGGCAAAGTGCTGCAGGCCCTTATGG
>AvBD14_HALAL
ATGCCAACCGAAGCCATGAAGATACTCTTCCTGCTGCTGCTCCTTCTCCCCACG------
---------GTGTCCCAGGCTGCTGCAGTGTCAGACACTGTGACGTGTCGGAAGATCAAG
GGCGAGTGTGCGTTCCTGCTGTGTCCCTTGTTTAAGAGAGCCACCGGTACCTGCTACAAT
GGACTGGCAAAGTGCTGCAGGCCCTTATGG
>AvBD14_MERNU
ATGTCAACCCAAGCCATGACGTTGCTCTTCCTGCTTGGTGGTCTTCTCTCCACA------
---------GCATCCCAGGGTGCT------ACAGACACTGAGACGTGCCAGAAGACCAAG
GGCAAGTGTTCCTTCCTGCTGTGTCTCTTGTTTAAAAGAGCCATCACTACCTGCTACAAC
GTACTGGCAAAGTGCTTCATGGCCTTATGG
>AvBD14_LEPDI
ATGTCAACCGAAGCCATGAAGATACTCTTCCTGCTTCTTCTTCTTCTCCCCACG------
---------GTGTCCCAGGCTGCTGCAGTGTCAGACACCGTGACGTGTCAGAAGACTCAG
GGCAAGTGTTCGTTCCTGCTGTGTCCCTTGTTTAAAAGAGCCACCGGTACCTGCTACAAT
GGACTGGCAAAGTGCTGTAGG---------
>AvBD14_OPIHO
ATGTCAACCAAAGCCGTGAAGACACTCTTCCTGCTGCTCCTTCTTCTCCCTGCG------
---------GTGTCCCAGGCTGCTGCAAAGTCAGACACCGTGACGTGTCGGAAGACCAAG
GGCAAGTGTTCGTTCCTGCTGTGTCCCTTGTTTGCGAAAGCCACCGGTACCTGCTACAAT
GGACTGGCAAAGTGCTGCAGGCCCTTATGG
>AvBD14_PELCR
ATGAAGGTACTC---------------TTCCTGCTGCTGCTTCTCCTC---GTG------
---------GTGTCCCACGCTGCTGCAGTGCCAGACACTGTGATGTGTCGGAAGACCAAG
GGCAAGTGTTCATTCCTGTTGTGTCCCTTGTTTAAGAGAGCCACCGGTACCTGCTACAAT
GGACTGGCAAAGTGCTGCAGGCCCTTATGG
>AvBD14_PHALE
ATGTCAATCAAAGCCATGAAGATACTCTTCCTGCTTTTCCTTCTTCTCCCCATG------
---------GTGTCCCAGGCTGCTGCAGTGTCGGACACCGTGACGTGTCGGAAGACTAAG
GGCGAGTGTTCGTTCCTGCTGTGTCCCTTGTTTAAGAGAGCCACCGGTACCTGCTACAAT
GGACTGGCAAAGTGCTGCAGGCCCTTACAG
>AvBD14_PICPU
ATGTCATCCAAAGCCACAAAGACACTCTTCCTTCTTCTTCTTCTCCTCCCCATG------
---------GTGTCCCAGGCTGCTGCAGAGGCAGACACTGTGGTGTGCCGGAAGACCAGG
GGCGAGTGTGCGTTCATACTGTGTCCCTTGTTTAAGAGAGCCACCGGTACCTGCTACAAC
GGACTGGCAAAGTGCTGCAGGCCCTTGTGG
>AvBD14_STRCA
ATGAGGACACTC---------------TTCCTGCTGCTTGCTCTTCTCCTTGTC------
---------GTGTCCCAGGCCGCTGCAGTGTCAGACACTGTTATGTTTTGGGAGATCAGA
AGCGAATGTTCATTCTTGATGTGTCCCTTCTTTAAGGGAGCCACCAGCACCTGCTACGGT
AGACTAGCAAAGTGCTGCAGACTGATCTGG
>AvBD14_TINMA
ATGTCAGCCAAAGCCATGAGGATGGTCTTCCTGCTGCTTACTCTACTCCTTGTCTCTTTG
TCTTCTCCAGTGCCTCAGACTGCTGCAGTGTCAGACACTGTTCAGTGTCGGAAGATTGGG
GGCGAATGTTCATATTTCTTATGTCCCATCTTTAAGAGAAGCGTCGGCACCTGCTATGGT
CGAGCAGCCAAGTGCTGTAGACCCTTCTGG
>CATHL1_GALGA
ATGCTGAGCTGCTGGGTGCTGCTGCTGGCGCTGCTGGGGGGGGCCTGCGCCCTCCCGGCC
CCCCTG------GGCTACTCCCAGGCTCTGGCCCAGGCTGTGGACTCCTACAACCAACGG
CCTGAGGTGCAGAATGCCTTCCGGCTGCTCAGCGCCGACCCCGAGCCCGGCCCGAACGTC
CAGCTCAGCTCCCTGCACAACCTCAACTTCACCATCATGGAGACGCGGTGCCAGGCGCGC
TCGGGCGCCCAGCTGGACAGCTGCGAGTTCAAGGAGGACGGGCTCGTCAAGGACTGCGCT
GCGCCCGTGGTGCTGCAAGGCGGCCGCGCCGTGCTCGATGTCACCTGCGTGGACTCCATG
GCTGACCCTGTCCGCGTCAAGCGCGTCTGGCCGCTGGTC---------ATCAGGACTGTG
ATTGCAGGATACAACCTCTACCGGGCGATCAAGAAGAAG---TGA
>CATHL1_MELGA
ATGCTGAGCTGCTGGGTGCTGGTGCTGGCGCTGCTGGGGGGGGCCTGCGCCCTCCGGCCC
CCC---------------------------------------------------------
------------------------------------------------------------
------------------------------------------------------------
------------------------------------------------------------
------------------------------------------------------------
---------GTCCGTGTCAAGCGCGTCTGGCCGCTGGTC---------ATCAGGACTGTG
GTTGCGGGATACAACCTCTACCGGGCAATCAAGAAGAAA---TGA
>CATHL3_GALGA
ATGCTGAGCTGCTGGGTGCTGCTGCTGGCGCTGCTGGGGGGGGCCTGCGCCCTCCCGGCC
CCCCTG------GGCTACTCCCAGGCTCTGGCCCAGGCTGTGGACTCCTACAACCAACGG
CCTGAGGTGCAGAATGCCTTCCGGCTGCTCAGCGCCGACCCCGAGCCCGGCCCGAACGTC
CAGCTCAGCTCCCTGCACAACCTCAACTTCACCATCATGGAGACGCGGTGCCAGGCGCGC
TCGGGCGCCCAGCTGGACAGCTGCGAGTTCAAGGAGGACGGGCTCGTCAAGGACTGCGCT
GCGCCCGTGGTGCTGCAAGGCGGCCGCGCCGTGCTCGATGTCACCTGCGTGGACTCCATG
GCTGACCCTGTCCGCGTCAAGCGCTTCTGGCCGCTGGTGCCAGTGGCCATCAACACGGTG
GCTGCAGGCATCAACCTCTACAAAGCCATCAGGAGAAAA---TGA
>CATHL3_AMAVI
ATGCCGAGCTCCTGGGCACTGGTGCTGGTGGTGCTGGGGGGGGCCTGCGCCCTCCCTGCC
CCGGCCCCCCTGGCCTACACCCAGGCGTTGGCTCAGGCCATTGAATCCTACAACCAGCGC
CCCGAGGTGCAGAACGCCTTCAGGCTGCTCAGCGCCGACCCCGAGCCCGCCCCGAACATC
CAGCTCAGCTCCCTGCAGCGCCTCAACTTCACCATCATGGAGACGCAATGCCCGGCGCGC
TCCAGAATCCGCCCCGATGCCTGCGAGTTCAAGGAGGACGGGCTCGTCAAGGACTGCTCC
GCACCCGTGCCCCAGCTTGGTGGC---TCCGTGCTCGGCATCACCTGCATAGACTCCAcc
acagacCCCGTCCGGGTCAAGCGCTTCTGGCCGCTGCTGGTAACAGCCATCAGGACGGTG
GCCGCTGGTGTTGGCATCTTCAAGTCCTTCAAGGGA------TGA
>CATHL3_BUCRH
------------------------------------------------------------
--------------------------------------CGTCGACTCCTACAACCAGCGC
CCCGAGGTGCAGAACGTCTTCAGGCTGCTCAGCGCCGACCCCGAGCCCACCCCCAACATC
CAGCTCAGCTCCCTGCAGCACCTCAACTTCACCATCATGGAGACGCAATGCCCCGCGCGC
TCGGGCGCCCACCCCGACGCCTGCGACTTCAAGGAGGACGGGCTCGTCAAGAACTGCTCG
GCGCCTGTGCCTCAGCGTGGTGGCAACCCCCCACTCGACGTCACCTGCGTGGCCTCCATC
GTGAATCCCGTCCAGGTCAAGCGCTTCTGGCTGCTGGTGCCGGTGGCCATCAAGACGGTG
GCCACCAGCATCAACCACTTCAAGCCCAAGGAGAGGAAG---TGA
>CATHL3_CHAVO
ATGGCGAGCTCCTGGGCGCTGGTGCTGGCGGTGCTGGGGGGGGCGTGCGCCCTCCCCGTC
CCGGCCCCCCTCGCCTACACGCAGGCGCTGGCTCAGGCCGTCGACTCCTACAACCAGCGC
CCCGAGGTGCAGAACGCCTTCAGGCTGCTCAGCGCCGACCCCGAGCCCGCCCCG------
------------------------------------------------------------
------------------------------------------CTCATCAAGGAGTGCTCC
GCGCCCGTTCCCCAGGGTGGCACCCACCCCGTGCTCGACGTCACCTGCGTGGACCCTGAC
GTGGACCCCGTCCGCGTCAAGCGCTTCTGGCCGCTGCTGAGCGTCGCCATCAGGACGGTG
TCCACCGGCATCAACCTCTTCAAGGCCTTCAAGAGGAGA---TGA
>CATHL3_COLLI
ATGGCGGGGTGCTGGGTGCTGGTGCTGGCGCTGCTGGGGGGGGCCTGCGCCCTCCCGGCC
CCCCTG------GCCTACACCCAGGCGCTGGCTCAGGCCGTCGACTCCTACAACCAGCGC
CCCGAGGTGCCCAACGCCTTCCGGCTGCTCAGCGCCGACCCCGAGCCCACCCAGNNCGTC
CAGCTCAGCTCCCTGCGGCGCCTGAACTTCACCATCATGGAGACGCGCTGCCCGGCGCGC
TCGCCCGCCCAGCTCGACAACTGCGACTTCAAGGAGGATGGGCTCATCAAGGACTGTTCG
GCGCCCGTGCCCCAGCGTGGTGGCCTC---GTCCTCGATGTCACCTGCGTCAACTCCACC
GTGGATCCTGTGCGTGTCAAGCGCTTCTGGCCCCTGGTGCCCGTGGCCATCAACACGGTG
GCCGCTGGCATCAACCTCTACAAGGCCATCAAGAGGAAA---TGA
>CATHL3_COLVI
ATGCCGAGCTGCTGGGTGCTGCTGCTGGCGCTGCTGGGGGGGGGCTGCGCCCTCCCGGCC
CCCATG------GGGTACCCCCAGGCCCTGAGCCAGGCCGTGGACTCCTACAACCGACGG
CCCGAGGTGCAGAACGCCTTCCGGCTGCTCAGCGCCGACCCCGAGCCCGGCCCGGACGTG
CAGCTCAGCTCCCTGCGCAACCTCAACTTCACCATCATGGAGACGCGGTGCCAGGCGCGC
TCGGGCGCTCAGCTGGACAGCTGCGAGTTCAAGGAGGACGGGCTCCTGAAGGACTGCACC
GCGCCCGTGGTGCTGCAGGGCGGCCGCGCCGTGCTCGATGTCACCTGCGTGGACTCCATG
GCGGAC------------------------------------------------------
---------------------------------------------
>CATHL3_CUCCA
------------------------------------------------------------
------------------------------------------------------------
------------------------------------------------------GATGTC
CAGCTCCGCTCTCTGCAGAACCTCAACTTCACCCTGATGGAGACGCGCTGCCCGGCGCGC
TCGGCTCTCCGCCCCGACTCCTGCGAGTTCAAGGAGGACGGGGTCATCAAGGAGTGCTCG
GCGCCCGTGTCCCAGCGTGGTAACCCCACCGTGTTTGATGTCACCTGCGTGGACTCCACT
GTGGACCCTGTCCGTGTCAAGCGCCTCTGGCCACTGCTGACGGTGGCC------------
---TTCGGCATC------TTCAAGTCCATCAAGCTGAAGACATGA
>CATHL3_MELGA
ATGCTGAGCTGCTGGGTGCTGGTGCTGGCGCTGCTGGGGGGGGCCTGCGCCCTCCCGGCC
CCCCTG------GGCTACTCCCAGGCTCTGACCCAGGCTGTGGACTCCTACAACCAACGG
CCTGAGGTGCAGAATGCCTTCCGGCTGCTCAGCGCCGACCCCGAGCCCGGCCCG------
------------------------------------------------------------
------------------------------------------CTCGTCAAGGACTGTGCT
GCGCCCGTGGTGCTGCAAGGCGGCCGCGCCGTGTCCGATGTCACCTGCGTGGACTCCATG
GCTGATCCTGTCCGTGTCAAGCGCTTCTGGCCGCTGGTGCCGGTGGCCATCAACACAGTG
GCTGCGGGCATCAACCTCTACAAAGCCATCAAGAGGAAA---TGA
>CATHL3_MESUN
ATGCGGAGCTGCCTGGTGCTGGTGTTGGCGGTGCTGGGGGGGGCCTGCGCCCTCCCGGCC
CCCCTG------GCCTACACCCAGGCGCTGGCCCAGGCCGTGGACTCCTACAACCAGGAC
CCCACCGTCACCAACGCCTTCAAGATGCTCAGCGCCAGCCCTGAGCCCACCCCG------
------------------------------------------------------------
------------------------------------------CTCATCAAGGAGTGCTCT
GCGCCCGTGCCCCTGCCTGGCAGCCGCCCCGTCCTCGATGTCACCTGCGTGGACTCCAAC
ATGGACCCCGTCAAGGTCAAGCGCTTCTGGCCACTGGTGCCGGTGGCCAT----------
---------ATCAACCTGTACAAGGCCATCAAGAGGAAA---TGA
>CATHL3_NESNO
------------------------------------------------------------
------------------------------------------------------------
------------------------------------------------------GACATC
CAGCTCAGCTCCCTGCAGCACCTCAACTTCACCATCATGGAGACGCAATGCCCAGTGTGC
TCGAGAATCCACCCCCATGCCTGCAAGTTTAAGGAGGACGGGCTCGTCAAGGACTGCTCC
GCACCCGTGCCCCAGCGTGGCAGG---TCCGTGCTTGGTGTCACCTGCATAGACTCCACC
ACGGACCCTATCAGGGTAAAGTGCTTCTGGCCACTGCTGGTTACAGCCATCAAGATGGTG
GCTGCTGGTGTTGGCATCTTCAAGGCCTTCAATGGA------TGA
>CATHL2_GALGA
ATGCTGAGCTGCTGGGTGCTGCTGCTGGCGCTGCTGGGGGGGGTCTGTGCCCTCCCAGCC
CCT------CTGAGCTACCCCCAGGCACTGATCCAGGCTGTGGACTCCTACAACCAACGG
CCTGAGGTGCAGAATGCCTTCCGGCTGCTCAGCGCCGACCCCGAGCCCGGCCCGGGCGTC
GATCTGAGCACTCTGCGGGCGCTCAACTTCACCATCATGGAGACAGAGTGCACCCCGAGC
GCACGGCTGCCCGTCGACGACTGCGACTTCAAGGAGAATGGGGTCATCAGGGACTGCTCG
GGGCCGGTGAGCGTCCTGCAGGACACTCCCGAGATCAATCTACGCTGCAGAGACGCCTCG
TCGGATCCCGTTCTGGTCCAACGGGGCCGATTCGGCCGCTTCCTGAGAAAGATCCGGCGC
TTCCGCCCTAAGGTCACCATCACCATCCAG------GGCAGCGCGCGCTTTGGCTGA
>CATHL2_ACACH
------------------------------------------------------------
------------------------------------------------------------
------------------------------------------------------GGTGTG
GAGCTGAGTTCTCTGAGGGGCCTCAACTTCACCATGATGGAGACAGACTGTGCTGCCAGT
GCTCGCCTCAACCCTGACGACTGCGACTTCAAGGAGAACGGAGCCATCAAGGAGTGCTCA
GGGACAGTGCAGCTCCTGCAGAGCTCCCCCGAGATCGACCTGAGCTGCTCCGATGCCTCT
TCTGACCCAGTCCTGATCCAACGCGGTCGCTTCGGACGCTTCCTGAGCAAGATCCGGCGC
TTTCGGCCCAAGATCAACTTCAACGTCCACACGAGGGTCTCTGTGGGCTTGGGCTGA
>CATHL2_AMAVI
ATGCCGAGCTCCTGGGCACTGGTGCTGGTGGTGCTGGGGGGGGCCTGCGCCCTCCCTGCC
CCGGCCCCCCTGGCCTACACCCAGGCGCTGGCTCAGGCCGTCGAGTCCTACAACCAGCGC
CCTGATGTGCAGAACGCCTTCAGGCTGCTCAGCGCCGACCCCGAGCCCGCCCCGGGCCTC
GAGCTGACCACGCTGCGTGCGCTCAACTTCAGCATAATGGAGACGGAGTGCAGCCCCAGC
TCCCGCGTGAACCCCGAGGACTGCGACTTCAAGGAGAATGGGGTCATCAGGGAGTGCTCA
GGGCCGGTGCAGTTCCTGCAGAGCTCCCCTGAGATCGACCTGAGCTGCAACGATGCCTCC
TCcaacCCGGTCCTGGTCCAGCGTGGCCGGTTCGGGCGCTTCCTGGGCAAGATCCGGCAC
TTTAGGCCCAGGATCAAGTTCTACGCCAAAGCCGGAGTGTCTGTCCGCGTGGGCTGA
>CATHL2_ANAPL
------------------------------------------------------------
---------------------------CTGGCCCAGGCCGTGGACTCCTTCAACCAGCGC
CCCGAGGTGCACAACGCCTTCAGGCTGCTCAGCGCCGACCCCGAGCCCGCCCCGGGCATC
GACCTGGGCACTCTGCGGGCGCTCAACTTCAC----------------------------
------------------------------------------------------------
------------------------------------------------------------
------CCGGTGCTCGTCCAGCGGGGCCGATTCGGCCGCTTCCTGGGCAAGATCCGACAT
CTTCGGCCCCGGGTCCGCATCCGCGTGAAAGCCGACGCCACCGTCAGCTTCGGCTGA
>CATHL2_CHAVO
------------------------------------------------------------
------------------------------------------------------------
------------------------------------------------------GGCGTC
GAGCTGAACGCGCTGCGGGCGCTCAACTTCACCATGATGGAGACGGAGTGCAGCCCGAGC
GGCCGAGTGAACCCCGACGACTGCGACTTCAAGGAGAACGGGGTCATCAAGGAGTGCTCG
GGGCCGGTGGAGTTCCACCAGAGCTCCCCGGAGATCGACCTGCGCTGCAACGACGCCTCC
TCCAACCCGGTTCTCATCCAGCGGGGCCGGTTCGGGCGCTTCCTGAGCAGGATCCGGCGT
ATTCGGCCCAGGATCAGCTTCAACATCCGG------GGCACCGTCCGCCTGGGCTGA
>CATHL2_COLLI
ATGGCGGGGTGCTGGGTGCTGGTGCTGGCGCTGCTGGGGGGGGCCTGCGCCCTCCCGGCC
CCC------CTGGCCTACACCCAGGCGCTGGCTCAGGCCGTCGACTCCTACAACCAGCGC
CCCGAGGTGCCCAACGCCTTCCGGCTGCTCAGCGCCGACCCCGAGCCCGCCCCGGGCGTC
GAGCTGAGCTCCCTGCGGCTCCTCAACTTCACCATGATGGAGACCGAGTGCACCCCGAGC
GCCCGCGTGAACCCCGATGACTGCGACTTCAAGGAGAACGGGGTCATCAAGGAGTGCTCG
GGCCCGGTGCAGTTTGGGCAGAGCTCCCCCGAGATCGACCTGCACTGCACCGACGCCTCC
TCTGATCCGGTTCTCATCCAGCGTGGCCGGTTCGGGCGCTTCCTGGGCAGAATCCGGCGC
TTTCGGCCCCGAATCAACTTCGACATCCGCGCCCGGGGCTCCATTCGCCTGGGCTGA
>CATHL2_COLVI
------------------------------------------------------------
------------------------------------------------------------
------------------------------------------------------GGCATC
GATCTGAGCACAGTGCGGGTGCTCAACTTCACCATCATGGAGACGGACTGCGCCCCGAGG
ACACAGGTCCCCATCGACGACTGCAACTTCAAGGACAACGGGGCCATCAAGGACTGCTCG
GCGCCGGTGAGCACCCTGCAGGACACGCCCGGGATCGATCTGCACTGCAGGGACGCCTCA
TCCGACCCTGTCCTCGTCCAGCGGGGTCGGTTCAGACGCTTCCTGGGCAAGATCCGGCGC
TACCTGCCCAAGTTCGTCATCGCCGTCCAG------GGCGGAACGCGCTTTGGTTGA
>CATHL2_CUCCA
------------------------------------------------------------
------------------------------------------------------------
------------------------------------------------------GATGTG
GAGTTGACCAAGTTGAAGACCCTCAACTTCAGCCTCATGGAGACCGAGTGTGGCCCCATC
GCCCGCGCCAACCCCGACGACTGCGACTTCAAGGAGAACGGGGTCATCAAGGAGTGCTCA
GGGCCCGTGAAGTTCTTCCAGAGCTCCTCCGAGATCGACCTGCGCTGTGTGGATGTCTCC
TCAGATCCGGTTCTCGTCCAGAGGGGTCGATTCGGACGCTTCCTGAGCAGAGTCCGACGT
TTTCGGCCCAGGATCAGCTTCAACCTCGGCGCCCACGGCTCCATCGGCCTCGGCTGA
>CATHL2_FALCH
ATGCTGAGCTCCTGGGTGCTGGTGCTGGTGGTGCTGGGGGGGGCCTGTGCCCTCCCGGCC
CCGTCCCCCCTGGCCTACACCCAGGCGCTGGCTCAGGCTGTTGACTCCTACAACCAGCGC
CCCGAGGTGCAGAACGTCTTCAGGCTGCTCAGCGCCGACCCCGAGCCCGCCCCGGGGGTC
GAGCTGAGTGTGCTGCGGGGGCTCAACTTCACCATAATGGAGACGGAGTGCACCGCCGGC
ACCCGGGTGAACCCCGACGACTGCGACTTCAAGGAGCATGGGGTCATCAAGGAGTGCTCG
GGGCCGGTGCAGTTCCTGCAGAGCTCCCCTGAGATCGACCTGCGCTGCAGCGATGCCTCC
TCCAACCCGGTGCTCATCCAGCGGGGCCGCTTTGGGCGCTTCCTGAGCAGGATCCGGCAC
TTTCGGCCCCGGATCAGCTTCGACGTCCGCGCCAGGGGCAGCATCCGCCTGGGCTGA
>CATHL2_FALPE
ATGCTGAGCTCCTGGGTGCTGGTGCTGGTGATGCTGGGGGGGGCCTGTGCCCTCCCGGCC
CCGTTCCCCCTGGCCTACACCCAGGCGCTGGCTCAGGCTGTTGACTCCTACAACCAGCGC
CCCGAGGTGCAGAACGTCTTCAGGCTGCTCAGCGCCGACCCCGAGCCCGCCCCGGGGGTC
GAGCTGAGTGTGCTGCGGGGGCTCAACTTCACCATAATGGAGACGGAGTGCACCGCCGGC
ACCCGGGTGAACCCCGACGACTGCGACTTCAAGGAGCATGGGGTCATCAAGGAGTGCTCG
GGGCCGGTGCAGTTCCTGCAGAGCTCCCCTGAGATCGACCTGCACTGCAGCGATGCCTCC
TCCAACCCGGTGCTCATCCAGCGGGGCCGCTTTGGGCGCTTCCTGAGCAGGATCCGGCGC
TTTCGGCCCCGGATCAGCTTCGACGTCCACGCCAGGGGCAGCATCCACCTGGGCTGA
>CATHL2_MELGA
ATGGCGAGCTGCTGGGTGCTGGTGCTGGCACTGCTTGGAGGGGTCTGCGCCCTCCCGGCC
CCA------CTGAGCTACCCTCAGGCACTGACCCAGGCTGTGGACTCCTACAACCAACGG
CCTGAGGTGCAGAATGCCTTCCGGCTGCTCAGCGCCGACCCCGAGCCCGGCCCGGGTGTC
GATCTGAGCACGCTGCGGGCGCTCAACTTCACCATCATGGAGACAGAGTGCCTCCCAAGG
GCACCGATGCCCATCAATGACTGCGACTTCAAGGAGAATGGGGTCATCAGGGACTGCTCG
GGGCCGGTGACCATCCTGCAGGACACCCCCGAGATCAATCTACGCTGCAGAGACGCCTCA
TCAGATCCCGTTCTCGTCCAGCGGGGCAGATTTGGCCGCTTCCTGAGCAAGTTCCGGCGT
TTCCGCCCTAGGGTCACCATCACCATCCAG------GGCAGCGCGCGCTTTGGCTGA
>CATHL2_MELUN
ATGCCGAGCTCCTGGGCACTGGTGCTGGTGGTGCTGGGGGGGGCCTGCGCCCTCCCTGCC
CCGGCCCCCCTGGCCTACACCCAGGCACTGGCTCAGGCTGTCGAATCCTACAACCAGCGC
CCCGAGGTGCAGAACTCCTTCAGGCTGCTCAGCGCCGACCCCGAGCCCGCCCCGGGTGTC
GATCTGACCATGCTGCGGGTGCTCAACTTCAGCATGATGGAGACGGAGTGCAGCCCCAGC
TCCCGCATGAACCCCGAAGACTGCGACTTCAAGGAGAATGGGGTCATCAGGGAGTGCTCA
GGGCCGGTACAGTTCCTGCAGACTGCCCCTGAGATTGACCTGAACTGCAATGATGCCTCC
TCCAATCCGGTCCTGGTCCAGCGTGGCCGCTTCGGGCGCTTCCTGGGCAAGATCCGGCGC
TTTAGGCCCAAGATCAGGATCAGCGGCAGAGCCGACCTGACCATCCGTGTGGGCTGA
>CATHL2_NESNO
------------------------------------------------------------
------------------------------------------------------------
------------------------------------------------------GGCCTC
GAGCTGACCACGCTGCGGGTACTCAACTTCAGCATGATGGAGACGGAGTGCAGCCCAAGC
ACCCGGGTGAACCCTGAAGACTGTGACTTCAAGGAGAATGGGGTCATCAAGGAGTGCTCA
GGGACAGTGCAGTTCCTGCAGAGCTTCCCTGAGATCGACCTGCGCTGCAATGATGCCTCC
TCCAACCCAGTTCTGGTCGAGCGTGGCCGGTTCGGGCGCTTCCTGGGCAAGATCCGGCAC
TATCGGCCCAGGGTCAAGATCTGGGCCAATGCCGGGGTGTCCGTCACTGTGGGCTGA
>CATHL2_PSEHU
ATGGCGAGCTCGTGGGTGCTGCTGCTGGCGGTACTGGGGGGCGCCTGCGCCCTCCCCGCC
CCGGCGCCCCTCGCCTACATCCAGGTGCTGAGCCAGGCCGTGGATTCCTACAACCAGCGG
CCCGAGGTGAAGAACGCCTTCAGGCTGCTCAGCGCAGAGCCCGAGCCCGCCCCGGGCGTG
GAGCTGAGCTCGCTGCGGGGACTCAACTTCAGCTTGATGGAGACGGATTGTGCCGCCAGC
GCCCGCATCAGCCCCGACGACTGCGACTTCAAGGAGAACGGGGCCATCAGGGAGTGCTCG
GGGACGGTGCAGCTCCTGCAGGGCTCCCCCGAGATCAACCTGAGCTGCTTCGATGCCTCC
TCCGATCCGGTTCTGATCCAGCGCGGCCGCTTCGGGCGCTTCCTGGGCAAGATCCGGCAC
TTTCGGCCCAGGGTCAAGTTCGACATCCGCCTGAAGGGCTCCGTGGGGCTGGGCTGA
>CATHB1_GALGA
ATGGGCAGGATGTGGGCCTCCGAG------------GTGCTGCTGCTGCTGCTTCTG---
---GGGTCATCCAGAGCTGTCACACCGGGGCTGGATGTGTCCACTGCGCCAGGGTTGGAT
GGATCGATCCCACCAGGGTTGGATGGATCAATCCCACCAGGGTTGGACGGATCCGTCTCA
CCAGGGTTGGATGGATCTGTCTCACCAGGGTTGGACGGATCCGTCTCACCAGGGTTGGAT
GGATCCGCCTCACCAGGGTTGGATGGATCCACACCAGCTGGGAGGGATGGTACCATCACA
CCCAAGCTGGAAGGAACCATCACCCCAAAGCAGGATGGATCCATCTCACCATCCTGGCCC
TGGCGCTGGCCGATC------ACCTACCTGGATGCCATCCTGGCAGCTGTGCGGTTGCTC
AACCAGAGGATCTCAGGTCCATGCATCCTACGGCTGCGGGAAGCACAACCCCGACCCGGC
TGGGTTGGGACCCTGCAGCGTCGGCGGGAGGTGAGCTTCCTTGTGGAGGATGGCCCGTGC
---CCACCTGGGGTCGACTGTAGGAGCTGCGAG---------CCGGGGGCCCTGCAGCAC
TGCGTGGGCACCGTGTCCATAGAG---CAGCAGCCGACTGCTGAGCTGCGCTGCAGACCG
CTGCGGCCGCAGCCCATCCGCAACTGGTGGATCCGCATCTGGGAGTGGTTGAATGGCATC
AGGAAGCGCCTGCGGCAGCGCAGCCCCTTCTACGTC------CGCGGACATCTGAACGTC
ACCAGCACTCCTCAGCCATGA
>CATHB1_MELGA
ATGAGCAGGATGTGGCCCTCCGAG------------GTGCTGCTGCTGCTACTGCTGCTG
CTGGGGTCATCCAGAGCTGTCACACCGGGGCTGGACGTGTCTGCTGTACCGGGGCTGGAT
GGATCGATCCCACCAGGGTTGGATGGATCTGTCCCATCAGGGTTGGATGGATCTGTCCCA
TCAGGTTTGGATGGATCTGTCCCACCAGGGTTGGATGGATCAATCCCACCAGGGTTGGAT
GGATCAATCCCACCAGGGTTGGATGGTTCTATTACACCCAAGCTGGATGGTTCTATTACA
CCCAAGCTGGATGGACCCATCACCCCAAAGCAGTATGGATCCATCTCACCATCCTGGCCC
TGGCGCTGGTCC---------ACCTACCTGGATGCCATCCTGGCAGCCGTGCGGTTGCTC
AACCAGAGGATCTCAGGTCCATGCACCCTACGGCTGCGGGCAGCACAACCCCAACCCGGC
TGGGTGGGAACCCTGAAACGTCGGCGGGAGGTGAGCTTCGTTGTGGAGGATGCCCCGTGC
---CCACCTGGGGTCGACTGCAGGAGCTGCGAG---------CTGGGGGCCCTGCAGCGC
TGCGTGGGCACCGTATCCATGGAG---CAGCAGCCCACTGCTGAGCTGCGCTGCGGACCA
CTGAGGGTGCAGCCCATCCGCAACTGGTGGACCCGCATCCGGGAGTGGTGGGATGGCATC
AGGAAGCGCCTGCGGCAGCGCAGTCCCTTCTACGTC------CGTGGACGTCTGAACATC
ACCAGCACGCCCCAGCCATGA
>CATHB1_CHAVO
ATGAGACCGTGGCAAGCGGTGTCA------------CCGCTGCTCCTGCTGCTGCTGGGA
CTGGGACTGGCCAAGGCCACCACG------------------------------------
------------------------------------------------------------
------------------------------------------------------------
------------------------------------------------------------
CCGGCGTCGGATGGATCC---ACGCCGGGCTTGGCCGGATCCATCCCACCG---------
GGACTCTTGGCCGTC------AGCTACGGCGATGCCGTTTCGGCGACTGTGGAGCTGCTC
AACGCGAGGGCCGTCAGTCCCTACGTCCTGCGGCTCCGGGAGGCCCAGGACCAGCCCGGC
TGGTCTGGGGACCTGCGGAACCGGCAGGAGTTGAGCTTCACCGTCGAGGAGACCACATGC
CGCGCTCCGGGGACTGCCACCGCCGCCTGCAAGAGCCGCTGGCTCGGGGCGGTGAGTTGG
TGCCGGGGTTACGTCTTCCTGGAGCAGCAGCAACCCGTGGTCGAGCTCTCCTGCGAAAGG
GCACGCAGCACGCTCGGCCGTATCCAGACATCCAGGCTCAAGGATTTTTTTGCCAAGATC
AAGGAACGGTTTAGGGGCTTCTTCCAGTGTGGGAAGATCTGGATCCGCGATAAGCTCAAC
CTCACAAAACCCCAACCCTGA
>CATHB1_COLLI
ATGGGGCTGTGCCGAGCGGTGTCA------------CCTCTGCTGCTGCTGCTGGTGCTG
GCCGGG---------GCCACCACC------------------------------------
------------------------------------------------------------
------------------------------------------------------------
---------------------------------CCGGGGACACCAGACGGTTCC---ACG
CTGGGGACGGACGGATCC---ACACCAGGGGTGGCCGGATCGGTGTCCCCGTCCCCGTGG
GGATGCTGGGCTGTG------ACCTATGAGGACGTGGTGGCAGCGGCCGTGGAGCTGCTC
AACGCCAAGGCCATCGTCCCCAACGTCCTGCGGCTGCAGCAGCTCCGTCCCCGCCNN---
---GCTGAGGACCTGCAGCAGCGGCAGGAGTTGAGTTTCACCGTGGAGGAGACG---TGT
CGGTCCCCAGGGACAGTCACCACCGCCTGCAAGAGCTGCTGGTTTGGGACGCTGAGATGG
TGCCAGGGTTGGGTGTTCCTGGAGCAGCAGCAGCCGGTGGTCGAGCTCTCCTGCCAGTGG
GTGCCCCCCATGGTCGGCCGGATCCGCCCGTCCCCACTCAGGGACCTTCTGGCTAGGATC
AGGGATCAGCTCAGGAACATCATCCCGTGCGGGAACATCTGGATCCGCGACAAACTCAAC
CTGCAGCCCCCCAAACCCTGA
>CATHB1_CUCCA
ATGAGACCTTGCCCAGCGGTTCTT------------CTGCTTCTTCTGCTGGTG------
---GGGCTGAGCAGAGCCACCACG------------------------------------
------------------------------------------------------------
------------------------------------------------------------
------------------------------------CCGACGCCAGATGGATCC---ACA
CCAGCGTTGGTTGGATCT---ACACGAGAGGAGAACGGATCCATCTCGCCGGCCGGGCCA
CCGCTGTGGGCCGTC------AGCTATGAGGACATCATCTCGGCGGTCCTGAAGCTCCTC
AACACCAGGGCTGTCAGTCCCTACGTCCTCCGGCTCCGAGAGGTCCATCCCCAACCCGGT
TGGCTCAGGGACCTGCGGCGCCGCCAGGAGCTGAGCTTCTCCGTGGAGGAAACCTCATGT
CCAGCGCCAGGAGTGGCCACCGACACCTGCAAGACCTTCTGGTTTGGGGCGGTGAGTCAG
TGCCGAGGCCACGTCTTCCTGGAGGAGCAGCAGCCCACGGTGGAGCTCTCCTGCGAGAAG
GTCCCCATCACGTTTGGTCGTTTCCGGCCATCCACGTTCAAGGATTTCTTTGAGAGGATC
AAGGAACGTCTCAGGAGCTTCTTCCGATGTGGGAAGATTTGGATCCGGGACAAACTCAAC
CTCCAAACCTCCAAACCCTGA
>CATHB1_FALCH
ATGAGGCCGTGCCAAGTGGTG---------------CCGCTGCTATTGCTGCTG------
---GGGCTGGCCAGAGCCACCATG------------------------------------
------------------------------------------------------------
------------------------------------------------------------
------------CCAGGGCCAGAGGGATCCACG---GTGGGGCTGGAGGGATCC---ACG
CGAAGGCCGGAGGGATCC---ACGCTGGGGCTGGATGGATCCATCCTGCCATCCGCACCG
GGGCTCTGGGCTGTG------AGCTACGAGGACGCCGTCTCGGCAGCCGTGGAGCTGCTC
AACACAAGGCCTGTCAGTCCCTATGTCCTGCGGCTGCGGGACACCCAGCCCCGGCCTGGC
TGGGCCGCGGACCTGCAGCACCAGCAGGAGCTGAGCTTCACCGTGGAGGAGACCTCGTGC
CGTGCACCG---CTGGCGGGGACCACCTGCCAGGGGCCCCGGGCCCGG------------
------------------------------------------------------------
------------TTCGGCCGCCTCCAGACATCGAGGCTCGCGGGGTTTTTTGCCAGGATC
AAGGAGCGTTTCAGGGGTTTCTTCCAGTGCAGCAGGATCTGGATCCGCGACAAGCTCAAC
CTCAAGCAGCCCCAAGCCTGA
>CATHB1_FALPE
ATGAGGCCGTGCCGAGCGGTG---------------CCGCTGCTATTGCTGCTG------
---GGGCTGGCCAGAGCCACCATG------------------------------------
------------------------------------------------------------
------------------------------------------------------------
------------CCAGGGCCAGAGGGATCCACG---GTGGGGCTGGAGGGATCC---ACG
CGAAGGCCGGAGGGATCC---ACACTGGGGCTGGATGGATCCATCCTGCCATCCGCACCG
GGGCTCTGGGCTGTG------AGCTACGAGGACGCCGTCTCGGCAGCCGTGGAGCTGCTC
AACACAAGGCCTGTCAGTCCCTATGTCCTGCGGCTGCGGGACACCCAGCCCTGGCCTGGC
TGGGCCGTGGACCTGCAGCACCAGCAGGAGCTGAGCTTCACCGTGGAGGAGACCTCGTGC
CGTGCACCG---CTGGCGGTGACCACCTGCCAGGGCCGCTGGCCCAGGGCAGTGGCTTGG
TGCCGGGGCAGTGTCTTCCTGGAGCTGCGGCAGCCCACGGCGGAGCTCTCCTGCGAGCGG
GTGCCCCGCACGTTCGGCCGCCTCCAGACATCGAGGCTCGCGGGGTTTTTTGCCAGGATC
AAGGAGCGTTTCAGGGGTTTCTTCCAGTGCAGCAGGATCTGGATCCGCGACAAGCTCAAC
CTCAAGCAGCCCCAAGCCTGA
>CATHB1_FICAL
ATGGGGCCGCGCCGAGCG------------------CCGCAGCTGCTGCTGCTGCTGGCT
TTGGGGCTGGCC------------------------------------------------
------------------------------------------------------------
------------------------------------------------------------
---------------------------GGAGCCTCCACACCGGGGCCAGGCGGGTCCACA
GCAGCAGGGGACGGA---------------CGGGAAGGAACC---TCGCCGTCCTCACCG
GGG------GCCCTG------AGCTATGGGGACGTGGTGGCAGCGGCTGTGGCGCTGCTC
AACGCCAGGGCTGTCAGTCCCTACGTCCTGCGGCTGCGGGAGGCTCAGCCCCGGCCCGGC
TGGCCCTCAGACCTGCAGGGCCGGCAGGAGCTGAGCTTCACCCTGGAGGAAACGACGTGC
AGGACACCAGGAACGGCCAATGGCACCTGCAGGAGCCGCTGGCTCGGGGTGGTGACCTGG
TGCCAGGGCTCTGTTTTCCTGGAGGGGCAGCAGCCCACGGTGGAGCTCTCCTGTGAGAAA
GCTCCAGCCACGCTGGGCCGGATCTGGAAATCCAAGATCAAGGATTTCTTTGGCAAGGTC
AAGCTGCGTTTCCAATCCTTCTTCCAGTGCGGCCGGATTTGGATCCGGGACAGGCTCAAC
ATCAAGGCGCCCAAACCCTGA
>CATHB1_GEOFO
------------------------------------------------------------
------------------------------------------------------------
------------------------------------------------------------
------------------------------------------------------------
------------------------------------------------------------
------------------------------------------------------------
---------------------------------------------GCGGGGGGGCTCCCC
GCCCCCGGGGCCGCCAGTCCCTACGTGCTGCGGCTGCGGGAGGCTCAGCCCCGGCCCGGC
TGGCCCTCAGACCTGCAGGGCCAGCAGGAGCTGAGCTTCACCCTGGAGGAAACCACGTGC
AGGGCACCAGGAATGGCCACCAGCAACTGCAAGAGCCGCTGGCTCGGGGCGGTGACCTGG
TGCCAGGGCTCCGTGTTCCTGGAGGGGCAGCAGCCCACGGTGGAGCTG------------
---CCGGCCGCGTTTGGCCAAGTCTGGAAATCCAAGATCAAGGATTTCTTTGGCAAGGTC
AAGCAGCGTTTCCACGGCTTCTTCCAGTGCGGTCGGATCTGGATCCGCGACAGGCTCAAC
CTCAAGGCACCCAAACCCTGA
>CATHB1_MELUN
ATGAGGCCGTGCCAGGTACTG---------------CCGCTGCTGCTGCTGCTG------
---GGGCTGGCCAGAGCCACCACA------------------------------------
------------------------------------------------------------
------------------------------------------------------------
------------------------------------------------------------
CCGGGGCCAGATGGATCC---ACACCGGGATCGGCTGGATCCATCCCAGTGTCCGTGCCA
GGGCTCTGGACCGTG------AGCTATGAGGATGCTGTGTTGGCGGCTGTGGAGCTGCTC
AACACAAGGGTCGTCACTCCCTATGTCCTGCGGCTCCAGGAGGCGCAGCCCCGGCCCGGC
TGGCCTGGGGACCTGCAGCATCCGCAGGAGCTGAGCTTCACTGTGGAGGAGACCTCATGC
CGGGCACCGGGAATGGGCACTGCCGCCTGCAAGAGCCAATGGTTTGGGGCAGTAAGCTGG
TGCCACGGCTACGTCTCCCTGGAGCAGCAGCAGCCCATGGTGGAGCTGTCCTGCGAGAAG
ATGCCCGTTGCGCTCGGCCCGATCAGGAAATCCGGCATCAAGAACCTTTTTGGCAGGATC
AAGGAGCGTTTCAAGGGCTTCTTCCAGTGCAGCAACATCTGGATCCGTGACAAACTCAAC
CTGAAAAAGCCCAGATCCTGA
>CATHB1_NESNO
------------------------------------------------------------
------------------------------------------------------------
------------------------------------------------------------
------------------------------------------------------------
------------------------------------------------------------
------------------------------------------------------------
------------------------------------------------------------
------------------------------------------------------------
--GCCTGGGGACCTGCAGCGTCGGCAGGAGCTGAGCTTCACCGTGGAGGAGACCTCATGC
CGGGCCCCGGGGATGGCCACTGCTGCCTGCAAGAGCCGCTGGTTTGGGGCCATAAGCTGG
TGCCAAGGCTATGCCTTCCTGGAGCAGCAGCAGCCCATGGTGGAGCTGTCCTGCGAGAAG
ATGCCCATCACGCTTGGCACGATCCGGAAATCCAGGGTCAAGGACCTTCTTGGCAGGATC
AAGGAGCGTTTCAAGGGCTTCTTCCAGCGCAGCAAGATCTGGATCCGTGACAAACTCAAC
CTGAAAAAACCCAAATCCTGA
>CATHB1_CAPCA
ATGTGGCCGTGCCCGGTGGTGCCACCACCGCTGCTGCCACTGCTGCTGCTGCTG------
---GGCTTGGCCAGGGCCACCACA------------------------------------
------------------------------------------------------------
------------------------------------------------------------
------------------------------------------------------------
CCAGTGCCAGATGGGTCC---ACACCAGGGTTGACCAGATCCATCCCACCATCCCCACCA
GGTCGCGGGCTGGTG------AGCTACAAGGATGTCATCTCGGCGGCCGTGGATCTCCTC
AACTCCAGGGCGGTCAGTCCCTACGTCCTGCGGCTCCGGGAGGTCCAACCCCGGCCCGGC
TGGCCCACGGACCTGCGACAGCGGCAGGAGCTGAGCTTCACCGTGGAGGAGACCTCATGT
CCAGCTCCAGGAACGGCCACCACCGCCTGCAAGAGCCGCTGGCTCGGGGCGGTGAGTTGG
TGCCGGGGTGGTGTCTTCTTGGAGCAGCAACAACCCATGGTGGAGCTCTCCTGCGAGAAG
GTGCCCATCAAGTTTGGCCGGATCAGGAGATCCAAAGTGAGGGGTTTGTTGACCAAGATC
AAAGATGGTTTGAGGAGCTTCTTCCAGTGCAGCAAGATCTGGATCCGTGACAAACTCAAC
CTCAAC------------TGA
>CATHB1_NIPNI
---------------CGGCTGCGC---------CTGCTGCTGGGGCGGGCGGGAGCCACC
ATGCCGGAGCCAGCCGGATCCACG------------------------------------
------------------------------------------------------------
------------------------------------------------------------
------------------------------------------------------------
CCGGGGTCGGATGGATCC---ACGCCGGGGTTGGCTGGATCCGTCCCGCCGTCCCCGCCG
------TGGGTTGTG------AGCTACGAGGACGCTGTCTCGGCGGCCGTGGAGCTGCTC
AACATGAGGGCAGTCAGTCCCTACGTCCTGCGGCTCTGGGAGGTCCAGCACCAGCCCGGC
TGGCCCTGGGACCTGCAGAACCGGCGGGAGCTGAGCTTCGCCGTCGAGGAGACCTCGTGC
CGAGCCCCAGGGACGGCCACCGCCGCCTGCAGGAGCCCCTGGCTGAGGGGCGTGAATTGG
TGCCGGGGCTCCATCTTCCTCGAGCAGCAGCAGCCCATGGTCGAGCTCTCCTGCGAGACG
GTGCCCACCGCGCTCGGCCGTACCGGGAAACCCAGGCTCGCCGACATTTTTGCCAGGATC
AAGGCGCATCTCAGGGCCTTCTTCCAGCGCAGCAAGATCTGGATCCGCGACAAGCTCAAC
CTCAAAAAACCGAAAGCCTGA
>CATHB1_PSEHU
ATGGGGCCGTGCCGAGCGCTGTCT------------CCGCTGCTGCTGCTCCTG------
---GGGCTGGCAGGAGCCTCCACG------------------------------------
------------------------------------------------------------
------------------------------------------------------------
------------------------------------------------------------
CCGGAGCCCCACGGATCC---ACGGCAGGACAGAATGGAACCACGCTGGGATGGGAAGGA
ACCGCGCCGTCCTCGTCCCTGAGCTACGGGGCCGTGGTGGCGGCGGCCGTGGAGCTGCTC
AACGCCAGGGCCGTCAGTCCCTACGTCCTGCGGCTCCGGGAGGCTCAGCCCCGGCCTGGC
TGGCCCTCAGACCTGCAGAGCCGGCAGGAGCTGAGCTTCACCCTGGAGGAAACCACGTGC
CGGGCACCGGGAATGGCCACCAGCGACTGCAAGAGCCGCTGGCTCGGGGCGCTGACCTGG
TGCCAGGGCTCCGTTTTCCTGGAGGGGCAGCAGCCCACGGTGGAGCTCTCCTGCAAGAAG
GCCCCGGCCGTGTTTGGCCAGAGCTGGAAATCCAAGATCAAGGATTTCTTTGGCAAGGTC
AAGGAACGTTTCCAGGGGTTCTTCCAGTGTGGGCGGATCTGGATCCGGGACAAGCTCAAC
CTCAAGGCACCCAAACCCTGA
>CATHB1_AMAVI
ATGAGGCTGTGCCAAGTACTG---------------CCGCTGCTGCTGCTGCTGCTG---
---GGGCTGGCCAGAGCCACCACA------------------------------------
------------------------------------------------------------
------------------------------------------------------------
------------------------------------------------------------
CCAGGGCCAGATGGATCC---ACACTGGGATCGGCTGAATCCATCCCAGTGTCCCTGCCA
GGGCTCTGGACCGTG------AGCTATGAGGATGCTGTCTCGGCAGCTGTGGAGCTGCTC
AACACAAGGGTCGTCACTCTCTATGTCCTGCGGCTCCGGGAGGCGCAGCCCCGGCCTGGG
TGGCCTGGGGACCTGCAGCGCCCACAGGAGCTGAGCTTCACCGTGGAGGAGACCTCGTGC
CGGGCGCCGGGGATGGCCACCACCGCCTGCAAGAGCCACTGGTTTGGGGCAGTAAGCTGG
TGCCGTGGCTACACCTTCCTGGAGCAGCAGCAGCCCATGGTGGAGCTGTCCTGTGAGAAG
ATGCCCATCACGCTTGGCTCGATCCGGAAATCCGGTGTCAGGAACCTTTTTGGCAGGATC
AAGGAGCGTTTCAAGGGCTTCTTCCAGTGCAGCAAGATCTGGATCCGCGACAAACTCAAC
CTGAAAAAGCCCAAATCCTGA
>CATHB1_APTFO
------------------------------------CCCCTGCTGCTGCTTCTG------
---GGGCTGGCCGGAGCCACCACG------------------------------------
------------------------------------------------------------
------------------------------------------------------------
------------------------------------------------------------
CCGGGGCCGGATGGATCC---ACGCTGGGGTTGACTGAATCCGTCCCGCCGTCCCCGACG
GGGCTCTGGGCCGTG------AGCTACGAGGACGCCGTCTCGGCGGCCGTGGAGCGGCTC
AACGCGAGGGCCGTCAGTCCCTACGTCCTGCGGCTGCGGGAGGCCCAGCCCCGGCCCGGC
TGGCCCGGGGACCTGCAGCACCCGCAGGAGCTGAGCTTCATCGTCGAGGAGACCCGGTGC
CGGGCCCCGGGGATGGCCACCGCCGCCTGCAGGAGCCGCTGGCTCGGGGTGGTGATTTGG
TGCCAGGGCTCCGTCTTCCTCGAGCAGCAGCAGCCCACGGTTGAGCTCTCCTGCGAGAAG
------------CTCGGCCGTACCCAGACATCCAGGCTCATGCGCCTTTTTGCCAGGCTC
AGGGAGCATTTCGGGGGCTTCTTCCAGTGCGGCAAGATCTGGATCCGCGACAAACT----
---------------------
