# Supplementary material for: Evolution of the avian β-defensin and cathelicidin genes
Source: BMC Evol Biol. 2015 Sep 15;15:188. doi: 10.1186/s12862-015-0465-3 (PMC4571063; doi:10.1186/s12862-015-0465-3)
Supplement: Additional file 4: — Putative mature peptide sequences from annotated avian β-defensin and cathelicidin genes (in fasta format). (FAS 42 kb) [file 12862_2015_465_MOESM4_ESM.fas]

>AvBD1_GALGA
GRKSDCFRKSGFCAFLKCPSLTLISGKCSRFYLCCKRIWG
>AvBD1.1_ACACH
QNKKQCERQKGYCSLLNCSFPYVIGGKCSRFYFCCKKLYG
>AvBD1.2_ACACH
GNKKACHREKGFCKFFKCPLVTVTYGKCSRFFVCCKG
>AvBD1.1_AMAVI
GNEWQCKREGGLCRVLTCYHPYYFYGRCTNLAVCCK
>AvBD1.2_AMAVI
GNKAQCHRENGFCAILKCPFPYVISGRCSKFLFCCKRIWG
>AvBD1_ANAPL
RNKEKCHREKGFCGFLKCSFPFIISGKCSRFFFCCKNSWRE
>AvBD1_APAVI
GNRKECERQNGYCGFLKCHFPFIVSGKCSRFFFCCKKAWG
>AvBD1_APTFO
GNEGQCKQEGGFCNFLTCYHPHHIFGRCSTFIVCCK
>AvBD1_BALRE
GNREECHRQNGFCGFLKCSFPFIVSGKCSTFFFCCKNSWG
>AvBD1_BUCRH
GNQSQCRREKGICVLLSCPHSYVPIGRCSRVYLCCK
>AvBD1_CALAN
GSKEKCHREKGYCGFLKCSFPYVPKGKCSRFFFCCKSVWG
>AvBD1.1_CAPCA
GNKEECHRSKGYCGFLKCSFPFVISGKCSRFFFCCKK
>AvBD1.2_CAPCA
GNEGQCKQEGGFCSFLTCYHPYHIFGRCSTFMVCCKR
>AvBD1.1_CARCR
GNEGQCKQEGGFCSFLKCYHPHHIFGRCSTFMVCCK
>AvBD1.2_CARCR
GNQKECHREKGYCGFLKCSFPFVVSGKCSRFFFCCKNIWG
>AvBD1_CATAU
GNEDQCKQEGGFCSFLTCYHPYRIFGRCSIFMFCCKK
>AvBD1_CHAPE
GDEGQCKQEGGFCSFLTCYHPHHIFGRCSTFMVCCK
>AvBD1.1_CHAVO
GNEAQCKQEGGFCSFLTCYHPHHIFGRCSAFMVCCK
>AvBD1.2_CHAVO
GNKKECQRQNGYCGFLKCSFPFVISGKCSRFFFCCKTIWG
>AvBD1.3_CHAVO
GNKKECQRQNGYCGFLKCSFPFVISGKCSRFFFCCK
>AvBD1.1_CHLUN
GNKDQCKQEGGFCNFLTCYHPYHIFGRCSAFIVCCK
>AvBD1.2_CHLUN
ENKEECIRQNGYCGFLKCSFPFVINGKCSRFFFCCKK
>AvBD1_COLST
GNRKECERAKGFCGFLKCSFPFIVKGKCSRFFFCCKSWGLD
>AvBD1_COLLI
GNEGQCKQEGGFCSFLTCYHPHHIFGRCSAFMVCCKSKWR
>AvBD1_COLVI
GNKAECLRQNGFCGFMKCPFPYGIRGTCSKFQFCCKKIWG
>AvBD1.1_CORBR
TNRKQCQKEKGYCSLLNCSFPYVIAGKCSRFYFCCK
>AvBD1.2_CORBR
TNKEQCEKEQGYCGFLKCSGPFLVVGKCSRFFFCCK
>AvBD1.1_CUCCA
GNEGQCKQEGGFCSFLTCYHPHHIFGRCSTFMVCCK
>AvBD1.2_CUCCA
RNEKECLRQKGFCAILKCNFPYIIAGKCSRFSFCCKK
>AvBD1_EURHE
GNEDQCKQEGGFCSFLTCYHPYHIFGRCSTFMVCCKR
>AvBD1.1_FALCH
GNEDQCKQEGGVCSFLTCYHPYYIFGRCSTFMVCCKKGWR
>AvBD1.2_FALCH
NNEKECQRQNGYCGFLKCRYPFVISGRCSRFYFCCKNVWG
>AvBD1.3_FALCH
NNEKECHRQKGFCSLLNCNFPYIISGKCSRFYFCCKNVWG
>AvBD1.1_FALPE
GNEDQCKQEGGVCSFLTCYHPYYIFGRCSTFMVCCKKGWR
>AvBD1.2_FALPE
NNEKECQRQNGYCGFLKCRYPFVISGRCSRFYLCCKNVWG
>AvBD1.1_FICAL
TNEKQCRREKGYCSLLNCSFPYGIAGKCSRFYFCCKNRWV
>AvBD1.2_FICAL
TNKKQCQRENGYCGFLKCNFPFVIKGKCSRFFFCCKKIWG
>AvBD1.2_FULGL
GNKAECHRQNGFCGFLKCPFLFAVSGKCSRFFFCCKK
>AvBD1_GAVST
GNEGQCKQEGGFCSFLTCYHPHHIFGRCSTFMVCCKR
>AvBD1.1_GEOFO
TNRKQCQKAKGSCSLLNCSFPYVIVGKCSRFYFCCK
>AvBD1.2_GEOFO
TNKKQCESENGYCGFLNCKFPFVIKGKCSRFFYCCKNLWG
>AvBD1.3_GEOFO
TNREECQRENGYCGFVKCRFPFVIIGRCSTFFFCCKNRWG
>AvBD1_MANVI
GNKEECKRENGYCGFLKCSFPYGIQGKCSRFFYCCKKIWG
>AvBD1_MELGA
GKREKCLRRNGFCAFLKCPTLSVISGTCSRFQVCCKTLLG
>AvBD1.1_MELUN
GNEWRCKHEGGFCTFLTCYHPYHIYERFAAK
>AvBD1.2_MELUN
GNKAQCLREKGFCGLFKCPFPFVISGRCSKFRFCCKKIWG
>AvBD1.1_MESUN
GNEDECKREGGLCSFLTCYHPYHISGRCSTFKVCCKR
>AvBD1.2_MESUN
GNKAECERQNGFCGFLKCSFPYIISGKCSKFFFCCKK
>AvBD1_MERNU
GNRKECVRAKGYCGFLKCSFPYIVSGKCSRFFFCCRR
>AvBD1_NESNO
GNEWSCKHKGGFCSFLTCYHPYRIYGRCKNLVVCCKR
>AvBD1.1_NIPNI
ENEGQCKQEGGFCSFLKCYHPYHVFGRCSTFMVCCKR
>AvBD1.2_NIPNI
GNKEQCHRQKGHCALLVCQFPLIAIGKCSRFFFCCKPIWG
>AvBD1_OPIHO
VNKKQCLREKGYCGFLKCSFPYVYSGKCSRFFYCCKKFWQ
>AvBD1_PELCR 
GNESECKQEGGFCSFLTCYHPYSMFGRCSAFAVCCK
>AvBD1_PHACA
GNEGQCKKEGGLCGFLTCYHPYQIFGRCSTFMVCCKK
>AvBD1.1_PHALE
WNEDKCKQEGGFCSFLTCYHPHHFFGRCSTFVVCCK
>AvBD1.2_PHALE
GNKEQCHRQKGYCGFLKCSFPFVASGKCSRFFFCCKK
>AvBD1.1_PHORU
GNEGQCKQEGGFCSFLTCYHPHHIFGRCSTFMVCCKR
>AvBD1.2_PHORU
QNKEECLREKGYCGLLDCKFPFVIHGSIPHGKCSRFFFCCKK
>AvBD1_PICPU
KNERQCKRANGFCALLSCPSGSTITGKCSTLYFCCKIAWG
>AvBD1.1_PODCR
ENKEECHRENGYCGFVKCNFPFVIHGRCSRFFFCCKK
>AvBD1.2_PODCR
GNEDQCKQEGGNCSFLTCYHPYHVFGRCSTFMVCCKR
>AvBD1.2_PSEHU
TNKEECEKSEGYCGFLTCRFPFVINGRCSRFSYCCKNLWG
>AvBD1.1_PTEGU
GNEDQCKREGGFCGFLTCYHPYHIFGRCLTFKVCCKR
>AvBD1.2_PTEGU
QTKEECQRQNGYCGFLNCKFPFVIKGSCSRFFFCCKK
>AvBD1_PYGAD
GNEGQCKQEGGFCNFLTCYHPHHIFGRCSTFIVCCKR
>AvBD1.1_STRCA
GNKAECQREKGYCGFLKCSFPFVVSGKCSRFFFCCKK
>AvBD1.2_STRCA
VNEAQCRQVGGYCGLRICNFPSRFLGLCTRNHPCCSR
>AvBD1.1_TAEGU
TNKEQCEQENGQCSFLKCYFPYGIAGKCSRFFFCCKEMWG
>AvBD1.2_TAEGU
NNKKQCEREKGYCSIFNCSFPYIIAGKCSRFHFCCKKMWG
>AvBD1.3_TAEGU
TTKEQCQRENGYCGFLKCKYPFVIKGSCSRFFFCCKNVWG
>AvBD1.1_TAUER
GSEGQCKQEGGFCSFLTCYHPHHIFGRCSTFMVCCKR
>AvBD1.2_TAUER
GNKKECLRQKGYCGFLKCSFPFVVRGKCSRFFFCCKNLWG
>AvBD1_TYTAL
GNKKKCENQNGVCLFLKCPIFYVVSGKCSRFFF
>AvBD1.1_ZONAL
KNEKQCKKEKGFCSLLNCSFPYGIAGKCSRFYFCCKKIWG
>AvBD1.2_ZONAL
TNKKQCLKENGYCGFLNCKYPFVIKGKCSRFFHCCK
>AvBD2_GALGA
RDMLFCKGGSCHFGGCPSHLIKVGSCFGFRSCCKWPWNA
>AvBD2_TAEGU
REMFLCRGGSCHFGGCPIHLIKVGRCFGFRSCCKSPWNVKEVDEPFIEE
>AvBD2_COLVI
RDMFLCRKGSCHFGRCPSHLIRVGSCLGFRSCCKWPWDV
>AvBD2_MELGA
RDMLFCKRGSCHFGRCPSHLIKVGSCFGFRSCCKWPWDA
>AvBD2_ANAPL
RDMFLCRKGSCHFGRCPIHLVRVGSCFGFRSCCKLPWDV
>AvBD2_MELUN
RDMFLCRKGSCYFGKCPIHLVKVGRCFGFRSCCKSPWDIYNNIMDHQLKSDENSF
>AvBD2_FICAL
RDMIFCRGGSCHFGACPFHLVKVGSCFGFRSCCKPPWNVRNVDEPFIEEQ
>AvBD2_GEOFO
REMIFCRGGSCHFGGCPFHLIKVGSCFGFRSCCKQPWNVRDVDEPFIEE
>AvBD2_PSEHU
REMIFCRGGSCHFGGCPFHLVKVGSCFGFRSCCKPPWNLRNVDEPFIEEQ
>AvBD2_COLLI
REMFLCRRGTCHYGRCPIHLIRVGSCFGFRSCCKSPWNLQKIHEPSIEE
>AvBD2_ZONAL
REMLFCRGGSCHFGGCPFHLVKVGKCFGFRSCCKPPWNVREVDEPFIEE
>AvBD2_FALPE
RDMLFCRHGSCHFGRCPFHMIKVGKCFGFRSCCKLPWHV
>AvBD2_FALCH
RDMLFCRHGSCHFGRCPFHMIKVGKCFGFRSCCKLPWRV
>AvBD2_AMAVI
RDMFLCRKGSCHFGRCPIHLVRVGSCFGFRSCCKSPWDI
>AvBD2_APTFO
RDMFFCRKGSCHFGRCPIHLIKVGSCFGFRSCCK
>AvBD2_PYGAD
RDMFFCRKGSCHFGRCPIHLIKVGRCFGFRSCCKSPWQL
>AvBD2_CHAVO
RDMFFCRKGSCHYGRCPVHLIKVGRCFGFRSCCKAPWDV
>AvBD2_MANVI
REMFLCRKGTCHWGRCPAHLVKDGSCFGIRSCCK
>AvBD2_ACACH
REMFLCRKGTCHFGRCPSHLVRAGSCFGFRSCCKYPWNLENIDGPFLEEQ
>AvBD2_PHALE
REMFLCRKGSCHFGRCPIHLIRVGSCFGFRSCCKSPWYVEKLHGLSIQE
>AvBD2_PHORU
RDMFLCRKGSCHFGRCPIHLVRVGSCFGFRSCCKSPWNL
>AvBD2_PODCR
RDMFLCRKGTCHFGRCPIHLVRVGSCFGFRSCCKSPWNL
>AvBD2_BALRE
RDMFLCRKGSCHFGRCPIHLIRVGSCFGFRSCCKAPWNL
>AvBD2_CARCR
RDMFFCRKGSCHFGRCPFHLVKVGSCFGFRSCCKEPWNV
>AvBD2_NIPNI
RDMFLCRKGSCHFGRCPFHLVKVGSCFGFRSCCKDPWNA
>AvBD2_PHACA
RDMFLCRRGSCHFGRCPFHLVKVGSCLGFRSCCKSPWQI
>AvBD2_OPIHO
RDMFFCRGGSCHFGRCPIHLIKVGSCFGFRSCCKSPWNV
>AvBD2_CATAU
RDMFFCRKGSCHFGKCPIHLVKVGSCFGFRSCCK
>AvBD2_CALAN
RDMLFCRKGSCHFGRCPIHLIKVGRCFGFRSCCKAPWDL
>AvBD2_FULGL
RDMFVCRKGSCRLGRCPIQMVRVGSCFGFLSCCKFPWDL
>AvBD2_NESNO
RDMFLCRKGSCYFGRCPIHLVKVGSCFGFRSCCKSPWDI
>AvBD2_TYTAL
RDMFFCRKGSCHFGRCPIPLVKVGSCFGFRSCCKYPWDV
>AvBD2_COLST
RKMFLCRNGSCHFGRCPIHLVRVGSCFGFRSCCKSPWQI
>AvBD2_GAVST
RDMFLCRKGSCHFGRCPLGLLRVGSCFGFRSCCKSPWQLQKFHELSIQEQ
>AvBD2_EGRGA
RDMFLCRKGTCHFGRCPFHLIKVGSCFGFRSCCKFPWDV
>AvBD2_PELCR
RDMFLCRKGSCHFGRCPFHLVKVGSCFGFRNCCKAPWQL
>AvBD2_CORBR
REMFFCKGGSCHFGGCPIHLVKVGSCFGFRSCCKRPWDLRNVDEPFIEDQ
>AvBD2_EURHE
RDMLFCKRGTCHFGRCPFHLVKVGSCFGFRSCCKHPWDV
>AvBD2_HALAL
RDMLFCKRGTCHFGRCPIHLVKAGSCFGFRSCCKWPWDV
>AvBD2_CHAPE
RDMFFCKRSNCHSGRCPIHLVRVGSCFGFGSCCKSPWDINRRSFQE
>AvBD2_CHLUN
RDMLFCKRGSCHYGRCPFHLVKVGSCFGFRNCCKSPWDA
>AvBD2_MERNU
RDMLFCRHGSCHFGRCPFHLVKVGSCFGFRSCCK
>AvBD2_PTEGU
RDMFFCRKGSCHFGRCPIHLVKVGSCFGFRSCCKAPWDL
>AvBD2_CAPCA
RDMFFCRKGTCHFGRCPTHLVKVGSCFGFRSCCKWPWDV
>AvBD2_TAUER
RDMFLCRKGTCHFGRCPTHLVKVGSCFGFRSCCKWPWDA
>AvBD2_STRCA
RDMLFCRKGTCHFGGCPAHLVKVGSCFGFRACCKWPWDV
>AvBD2_TINMA
RDMFFCRKGTCHWGSCPVHLVKVGSCFGFRSCCKWPWDVENHH
>AvBD2_CUCCA
RDKIFCRKGTCHFGRCPVHLVKVGSCFGFRSCCKWPWDA
>AvBD2_MESUN
RDMFLCRKGSCHFGRCPIHLVKVGSCIGFRSCCKWPWQVDRLHELSMEEQ
>AvBD2_APAVI
RDMLFCRHGSCYFGQCPIHLVKVGSCFGFRSCCKPFWSVNEEKLHGLSIQE
>AvBD2_BUCRH
RDMLFCRHGSCHFRRCPFHLIEVGSCFGFRKCCKPPWYV
>AvBD2_PICPU
RDLLFCRNGSCHFGKCPVPLIKVGRCFGFRNCCKSLTTLEIR
>AvBD3_GALGA
ATQCRIRGGFCRVGSCRFPHIAIGKCATFISCCGRAYEVDALNSVRTSPWLLAPGNNPH
>AvBD3.1_ACACH
TISCRRRGGYCTLGGCRYPTRPIGRCTTATVCCKSTWG
>AvBD3.2_ACACH
TDKCIRRGGFCVLGGCRFPYRYVGSCTALSHCCKLTWG
>AvBD3.3_ACACH
KKECHRAKGFCAFLKCPVLFRIEGKCSRFFFCCKN
>AvBD3.4_ACACH
AGCRQKGGFCTYGNCRYPSRPIGRCTLYSVCCKR
>AvBD3.5_ACACH
KIECRRRGGYCNFGGCPYPRRLIGICTASSVCCK
>AvBD3_AMAVI
EEKCIRKKGFCVLGGCRFPYKYVGTCSTFSHCCKFIWG
>AvBD3.1_ANAPL
SVLCRIRGGRCHVGSCHFPERHIGRCSGFQACCIRTWG
>AvBD3.2_ANAPL
HQACRRRGGFCTFGRCRFPTRPVGRCSTLVPCCRSTWG
>AvBD3.3_ANAPL
RQACRQRGGICTFARCRFPTTPIGRCSTAVPCCK
>AvBD3.4_ANAPL
DIRCTIEGGRCRFGGCQFAEKQIGKCYRIVPCCS
>AvBD3.5_ANAPL
TLRCRRRGGICRFGNCLFPERHIGRCSSFQPCCSRIFG
>AvBD3.6_ANAPL
SWLCVRRGGNCRFGRCQFAERQIGRCSAFQPCCGRTWG
>AvBD3.1_APAVI
EKRCKKRGGFYVLAGCFSGTTIIGKCSTFYACCKKTWG
>AvBD3.2_APAVI
RQICQRKGGYCTWGSCKYPTTPVGRCSRLQVCCKSIWG
>AvBD3_APTFO
LCRLRRGFCARGRCRFPAIPIGRCSRFVQCCRRVWG
>AvBD3.1_BALRE
EGQCKQEGGFCSFLTCYHPHHIFGRCSTFIVCCKK
>AvBD3.2_BALRE
VLQCNRRGGICTYGRCRYPSKIIGRCSYFQPCCRSIWG
>AvBD3_CAPCA
SILCRKRRGFCTFGRCRYPATPIGRCSRFQQCCRSVWG
>AvBD3_CARCR
SIRCRLKRGYCVSGRCRYPARPIGRCSVFQQCCRSVWG
>AvBD3.1_CHAPE
PLRCLQRGGQCTFVRCRYPTRAVGRCSTVQPCCISIWG
>AvBD3.2_CHAPE
SFRCRQRGGHCAVGHCRSSERTLGRCSTFRPCCIR
>AvBD3.3_CHAPE
SSRCRQSGGRCFLRPCHYPEKAIGRCSVFRICCKR
>AvBD3.1_CHAVO
TNRCRRQGGFCFLGGCRFPYRFVGVCSTFSHCCKKIWG
>AvBD3.2_CHAVO
SFGCTQRGGYCTLGRCRPRAASLGRCSIFYACCRSAWG
>AvBD3_CHLUN
SDLCRRRGGFCTFGSCRYPTTPIGKCSTFRQCCKSLWG
>AvBD3.1_COLLI
TDGCIRRKGFCVLGGCRFPYKYVGLCTKFSHCCKFIWG
>AvBD3.2_COLLI
EAQCRQRGGFCTIGRCHYPTTAIGRCSSYRHCCRRWV
>AvBD3_COLST
EGQCKQEGGFCSFLTCYHPDHIFGRCSTFMVCCK
>AvBD3_COLVI
FIQCRRRGGVCRSGGCRIRQRTIGKCAAFIPCCR
>AvBD3.1_CORBR
IRRGGFCAVGGCRFPYKFAGVCSTLSHCCKP
>AvBD3.2_CORBR
IRRGGFCAVGGCRFPYKFAGVCSTLSHCCKP
>AvBD3.3_CORBR
KNACQLLGGYCAFWKCRPPTRRIGNCSAFTICCKRVRG
>AvBD3.4_CORBR
ELQCRHRRGYCSFGRCIPPARPIGRCTAQTICCKG
>AvBD3.5_CORBR
FRCRQRRGYCSFQRCRRPDWPLGRCTAQTVCCKG
>AvBD3.6_CORBR
CRQRGGYCTYGRCQFPARPIGRCTLYSVCCKR
>AvBD3.1_CUCCA
LDRCRRRGGFCRATGCPRGRPPIGRCANGLRCCR
>AvBD3.2_CUCCA
LDRCRRRGGFCRATGCPRGRPPIGRCANGLRCCR
>AvBD3_EGRGA
VLQCIIRGGFCSLGGCQIPGTTIGRCSGFQLCCKR
>AvBD3_EURHE
FLSCRGRRQYCAFGRCRYPAIPVGRCSASRQCCTNVWR
>AvBD3_FALCH
RSPCRRNGGHCVLGGCLFPLKTMGSCSIFRSCCKLVWG
>AvBD3_FALPE
RSPCRRNGGHCVLGGCLFPLKTMGSCSIFRSCCKLVWG
>AvBD3.1_FICAL
SSACRRRGGFCTFGRCRYPTTPVGSCSALKVCCK
>AvBD3.2_FICAL
KNACQLLGGYCTYWKCRPSTRPIGKCSAFTICCKRVRG
>AvBD3.3_FICAL
SSRCRRRGGFCSFDGCSSPSIPIGRCSRVSVCCK
>AvBD3.4_FICAL
HDKCIRRGGICVLGGCRFPYRYVGVCSTLSHCCKPVWG
>AvBD3.5_FICAL
ILECRRRRGYCSFGRCIPPAIPIGRCTGQTICCRGRWV
>AvBD3.6_FICAL
CRQRGGYCTYGRCNFPARPIGRCTLYSVCCKR
>AvBD3_FULGL
SFQCTQRGGFCTFWRCPYSTTRIGRCSGSRLCCTRIWG
>AvBD3.1_GEOFO
AEECRLKRGFCLRDYCPTGTHRAGTCAPGILCCRRGESLWV
>AvBD3.2_GEOFO
IITCRRRGGSCTFGRCRYPTRAVGRCSSVQVCCISLWV
>AvBD3.3_GEOFO
ENACRRRGGSCTFGSCRYPTTPIGRCSRFKVCCRSLWV
>AvBD3.4_GEOFO
HAKCIRQGGFCAVGGCRFPYKYVGVCSTLSHCCKLIWG
>AvBD3.5_GEOFO
AGQCRRLGGFCRFLGCSSPAKPIGRCSANSLCCKINWV
>AvBD3.6_GEOFO
RVVCLKLWGFCSRRSCPIGTRVLGRCAGEFLCCK
>AvBD3.7_GEOFO
ALRCKQQRGYCSFGRCVPPARPIGRCTGQTICCRGLWG
>AvBD3.8_GEOFO
RIQCKERGGFCSSVRCRPPLRTIGRCSDMAVCCRRMWC
>AvBD3.9_GEOFO
CRRRGGYCTYGRCNFPARPIGRCTLYSVCCKR
>AvBD3_HALAL
PFRCRRQGGHCTLGRCHYPSTPVGICSRSHICCRT
>AvBD3_LEPDI
EGQCKKEGGFCSFLTCYHPHHVFGRCSTFIVCCKK
>AvBD3.1_MANVI
KFRCKINGGDCRFGKCPYGTKPIGRCSTFRVCCKSTWG
>AvBD3.2_MANVI
EFKCLLSGGDCRFAICAYGTKPIGRCSTFKACCK
>AvBD3.3_MANVI
TLKCKSTGGFCAFVKCPSGTRAAGKCTSSTYCCK
>AvBD3.4_MANVI
TDKCIKRGGFCVFGGCRFPYKYVGTCTLVSHCCKLIWG
>AvBD3.5_MANVI
VHLCRHQRGICVFGRCPLGTRPVGRCTAQTLCCRR
>AvBD3.6_MANVI
PDKCIRQRGICTFGGCRPPTVPIGQCSEDTFCCKR
>AvBD3.7_MANVI
CRRQGGYCTYGRCNFPARPIGRCSLYSVCCKR
>AVBD3_MELGA
PIQCRIRGGFCRFGSCRFPHIAIAKCATFIPCCGRAYGVDALNFVRTLPWKHLC
>AvBD3_MELUN
EEKCLRKKGVCIFGGCRFPYKYVGSCSTFRHCCKLIWG
>AvBD3_MERNU
TLGCSQRGGYCTFGRCRYPARSIGRCSVFRSCCRR
>AvBD3.1_MESUN
TLGCTQRGGFCRFGRCQPPTISLGRCSIFRHCCKRIWV
>AvBD3.2_MESUN
ATGCRLRGGYCSLARCRPPAVPIGRCSRFADCCKKIWV
>AvBD3.3_MESUN
VMRCGYRGTFCFPGTCPLGNAYLGVCRSGHSCCKW
>AvBD3_NESNO
EQQCIRKKGFCVLGGCRFPYKYVGTCSTFSHCCKFIWG
>AvBD3_NIPNI
PFRCIQRGGYCSFGDCRYPARSIGRCSRFQQCCKNIWG
>AvBD3_OPIHO
TLQCKLQRGFCTLWPCRHPYISIGICSRLHHCCRR
>AvBD3_PELCR
PLLCVQRRGFCTYQRCRYPSVPIGRCSHFQYCCKSVWG
>AvBD3_PHACA
TDQCIKRKGFCVFGGCRFPYKYVGSCTRFSHCCKM
>AvBD3.1_PHALE
PQDCERRGGFCSHRSCPPGIGRIGLCSEQDFCCRR
>AvBD3.2_PHALE
IRCRQRGGYCVLGNCRYPTTPIGRCSRFHRCCRR
>AvBD3.3_PHALE
TDRCRRQGGFCLLGGCRFPYKFMGICSTFRHCCKKRIWG
>AvBD3.1_PHORU
ADRCRRQRGFCVLGGCRFPYKFVGVCSTFKHCCKTVWG
>AvbD3.2_PHORU
LCRRRGGFCTFGSCRYPATSIGRCSRFRSCCKR
>AvBD3_PICPU
SLGCTQRGGFCAFRRCPSSAVTIGRCSIFRKCCRSNWG
>AvBD3_PODCR
LFQCRQRGGFCSFGRCRYPSTPVGRCSRLRPCCKR
>AvBD3.1_PSEHU
ETSCWELHGFCTRNTCPEGTSFVGRCSPGLVCCKRGKSLWV
>AvBD3.2_PSEHU
ATSCWKQRGFCTRRICPRGTSFVGRCSPGLACCK
>AvBD3.3_PSEHU
SSACRRRGGFCTFGGCRYPTTPVGRCSAVSVCCKSLWG
>AvBD3.4_PSEHU
HEKCIRRGGFCAVGGCRFPYKFVGVCSTLSHCCKPVWG
>AvBD3.5_PSEHU
ELECKRRRGYCYFGKCVLPARQIGRCTGQTVCCRGLWG
>AvBD3.6_PSEHU
IIQCRERRGICSFVRCRPPLRSIGKCTALAVCCR
>AvBD3.7_PSEHU
CRQRGGYCTYGRCNFPARPIGRCTLYSVCCKR
>AvBD3_PTEGU
VRGCARRGGVCVFGRCRFPRRPIGRCSGLRACCKSVWG
>AvBD3_PYGAD
FGLCRVRGGFCTRRCRFPARPFGRCSRFLQCCRRVWG
>AvBD3.1_STRCA 
ASSCRRRGGFCVFGGCRFPTKNIGKCSTFVHCCKR
>AvBD3.2_STRCA
ASSCRRRGGFCTFGVCIFPYISNGKCSAISLCCKR
>AvBD3.1_TAEGU
HDKCVRRGGFCAVGGCRFPYKYVGVCSALSHCCKPIWG
>AvBD3.2_TAEGU
AVTCWRKQGFCAWRSCPRGARVVGICSPRMLCCK
>AvBD3.3_TAEGU
PLLCRQRGGFCTFGGCRFPSTPIGRCSAVQTCCKSVWG
>AvBD3.4_TAEGU
PLLCKRRGGYCTLGICRHGATPVGRCTPYRVCCLGGWV
>AvBD3.5_TAEGU
PDQCRRLRGFCFRRSCPRGSAPVGRCARGIACCKIVWG
>AvBD3.6_TAEGU
SARCRRRGGFCSFDGCSSPSKPIGKCSAVSVCCKSRWV
>AvBD3.7_TAEGU
PLLCRQRGGFCTFGGCRFPSTPIGRCSAVQTCCKSHWV
>AvBD3.8_TAEGU
AVTCWRKQGFCAWRSCPRGTHVVGICSPGMLCCKRLKP
>AvBD3.9_TAEGU
CRQRGGYCTYGRCNFPARPIGRCTLYSVCCRR
>AvBD3.1_TAUER
TDRCIRRGGFCVLGICRFPYKFAGVCSAVSHCCKTIWG
>AvBD3.2_TAUER
TTGCRRRRGVCVFGACRFPLRPIGRCSRLQSCCKSFWG
>AvBD3_TINMA
SRSCRQKGGFCKFQNCYFPDIQIGTCSIFRKCCKSLRG
>AvBD3_TYTAL
SSGCRRRGGFCKIGSCTYPTTPIGRCSRFRTCCKR
>AvBD3.1_ZONAL
ADACRRRRGFCYRRSCFRGTRLVGRCSASLVCCR
>AvBD3.2_ZONAL
AGRCRLLGGFCRFLGCSSPAKPIGRCSANSLCCKINWV
>AvBD3.3_ZONAL
IITCRRKGGFCTIGRCRYPTRAVGRCSAVEPCCISWG
>AvBD3.4_ZONAL
EDKCRLKRGFCLRHYCPTGTHRAGTCAPGLVCCR
>AvBD3.5_ZONAL
ENACRRRGGVCTFFGSCRDLIKPVQRCPTFKVCCK
>AVBD3.6_ZONAL
IITCRRKGGSCSFLPCRYPTRAVGRCSSVQVCCI
>AvBD3.8_ZONAL
HDKCIRRGGFCAVGGCRFPYKYVGVCSTLSHCCKIVWG
>AvBD3.9_ZONAL
AVLCRRIRGFCSWRSCPRGTSLVGRCSPSLVCCR
>AvBD3.10_ZONAL
ALVCRRQGGFCSRRSCPYGTRFVGRCAGEYVCCR
>AvBD3.11_ZONAL
ALGCWRRGGFCSWHSCSFSTRFVGICAGESFCCK
>AvBD3.12_ZONAL
ELRCKQQRGYCSFGRCVPPARPIGRCTGQTICCRGLWG
>AvBD3.13_ZONAL
TIQCNQRGGFCSSVRCHPPLRTIGRCSDMSVCCK
>AvBD3.14_ZONAL
CRKRGGFCTYGRCNFPARPIGRCTLYSVCCKR
>AvBD4_GALGA
RYHMQCGYRGTFCTPGKCPYGNAYLGLCRPKYSCCRWL
>AvBD4_COLVI
RYRMQCGYRGTFCFPGKCPYGNTNLGRCRSGYSCCRWL
>AvBD4_TAEGU
RPYMQCGYRGTFCHKGKCPRGNYYLGPCRSGYSCCRWL
>AvBD4_MELGA
RHHLRCGYRGTFCFPGKCPNGNAYLGACRSGYSCCRWL
>AvBD4_ANAPL
KHLMRCGYRGTFCTPGKCPRGNAYLGRCRAGHSCCKWL
>AvBD4_MELUN
GPFMRCGYRGTFCYPGTCPRGNIYLGVCRLGLSCCRWL
>AvBD4_FICAL
GPYMECGYRGTFCHRGKCPRGNDYLGSCRSGFNCCRL
>AvBD4_GEOFO
RPYMECGYRGTFCHRGKCPHGNDYLGSCRSGYSCCR
>AvBD4_PSEHU
RPYMECGYRGTFCHRGKCPRGNDYLGSCRSGYNCCRWL
>AvBD4_COLLI
GPYMRCGYRGTFCVHGICPRGNIYLGPCRLGHSCCKWL
>AvBD4_ZONAL
RPYMECGYRGTFCHRGKCPRGNGYLGSCRSGYSCCRWL
>AvBD4_FALPE
RPIMRCGYRGTFCYSGTCPRGNAYLGGCRFGHSCCRWL
>AvBD4_FALCH
RPIMRCGYRGTFCYSGTCPRGNAYLGGCRFGHSCCRWL
>AvBD4_AMAVI
GLFMRCGYRGTFCYPKRCPPGNIYLGVCRLGHSCCRWL
>AvBD4_ACACH
RPYMECGYRGTFCHHGKCPRGNAYLGSCRPGYNCCRWL
>AvBD4_APTFO
RPFMRCGYRGTFCFPGICPRGNAYLGVCRSGHSCCKWL
>AvBD4_BALRE
RPFIRCGYRGTFCVPGLCPRGNAYLGVCRFGHSCCKWL
>AvBD4_CALAN
RPFMRCGYRGTFCSPGTCPRGNVYLGVCRSGYSCCRWL
>AvBD4_CARCR
RPFMPCGYRGTFCFRGRCPLGNAYLGVCRPGYSCCKWL
>AvBD4_CHAPE
VMQCGYRGTFCIPGMCPRGNTYLGVCRSGHSL
>AvBD4_COLST
RSFVRCGYRGTFCHPGICPRSNAYLGVCRPGYSCCRWL
>AvBD4_CORBR
RPYMECGYRGTFCHRGKCPRGNDYLGSCRFGYNCCRWL
>AvBD4_CUCCA
SPFIRCGYRGTFCTPGMCPHGNTYLGVCGLRHSCCKWL
>AvBD4_EURHE
NPYIRCGYRGTFCIPGKCPRGNIYLGPCRSGHSCCKWL
>AvBD4_FULGL
RPFIRCGYRGTFCFPGICPRGNAYLGVCHLGHSCCRWL
>AvBD4_GAVST
RSFIRCGYRGTFCSPGTCPLGNAYLGVCRLGHSCCKWL
>AvBD4_HALAL
RPFIRCGYRGTFCFPGACPRGNVHLGICRSGLSCCKWL
>AvBD4_LEPDI
RPFMRCGYRGTFCFPGLCPRGNAYLGICRSGYSCCKWL
>AvBD4_MANVI
RPYMECGYRGTFCHSGKCPRGNAYLGLCRFGYNCCRWL
>AvBD4_NESNO
GPIMRCGYRGTFCFPGVCPRGNIYLGVCRLGHSCCKWL
>AvBD4_NIPNI
KPFMRCGYRGTFCFPGMCPRGNAYLGVCRSGHSCCKWL
>AvBD4_OPIHO
RPFMRCGYRGTFCTPGQCPHGNAYLGVCRFGHACCKWL
>AvBD4_PELCR
KPFMRCGYRGTFCFPGQCPRGNTYLGQCRLGYSCCKWL
>AvBD4_PHALE
RPFMRCGYRGTFCFPGMCPRGNTYLGQCRLGHSCCKWL
>AvBD4_PICPU
RAIMRCGYRGTFCFPGRCPRGNTYLGVCRAGHSCCRWL
>AvBD4_PODCR
RPFMRCGYRGTFCIPGICPRGNVYLGVCRLGHSCCKWL
>AvBD4_PTEGU
GPYIRCGYRGTFCFPGICPRGNIYLGTCRLGHSCCKWL
>AvBD4_PYGAD
RPFMRCGYRGTFCFPGICPRGNAYLGVCRSGHSCCKWL
>AvBD4_STRCA
RVSMRCGYRGTFCFPGKCPRGNSYLGVCHSRYSCCRWL
>AvBD4_TINMA
VPPLRCGYRGTFCYPGKCPLGNTYLGKCHSGHSCCKWL
>AvBD4_BUCRH
GISMRCGYRGTFCYPGICPPGNTYLGLCRLGHSCCRWL
>AvBD4_MERNU
SPFMQCGYRGTFCVPGICPRGNVYLGACRPGHSCCRWL
>AvBD4_TAUER
RHFMRCGYRGTFCIPGTCPPGNAYLGVCRLGHSCCKWL
>AvBD4_TYTAL
RTFMRCGYRGTFCFPGKCPRGNTYLGQCHFGNSCCKWL
>AvBD4_PHORU
TPIIRCGYRGTFCFPGVCPRGNVYLGVCRLGHSCCKWL
>AvBD4_CAPCA
RSFMRCGYRGTFCFPGICPHGNTYLGVCRLGHSCCKWL
>AvBD5_GALGA
GLPQDCERRGGFCSHRSCPPGIGRIGLCSKEDFCCRSRWYS
>AvBD5_TAEGU
ASAQDCERRGGFCSHRSCPPGIGRIGLCSEQEFCCRMRWYP
>AVBD5_MELGA
GSPQDCERRGGFCSHRSCPPGISRIGLCSEKVFCCRSRWYS
>AvBD5_COLVI
GSPQDCERRGGFCSHRSCPPGIGRIGICSEEVFCCRSRWYP
>AvBD5_ANAPL
GSPQDCERRGGFCSHRSCPPGIGRIGLCSKEDFCCRRRWYP
>AvBD5_MELUN
GSPQDCERRGGFCSHGSCPPGIGRVGLCSEHEFCCRSRWYP
>AvBD5_FICAL
ASAQECERRGGFCSQRSCPPGIGRVGLCSEQEFCCRMRWYP
>AvBD5_GEOFO
ASAQECERRGGFCSHRSCPPGIGRIGLCSEREFCCRMRWYP
>AvBD5_PSEHU
ASAQDCERRGGFCSHRSCPPGIGRIGLCSEQEFCCRMRWYP
>AvBD5_COLLI
GSPQDCQRRGGFCSRGSCPPGIGRVGICSEREFCCRSRWYP
>AvBD5_ZONAL
ASAQECERRGGFCSHHSCPPGIGRIGLCSEREFCCRMRWYP
>AvBD5_FALPE
GSPQDCEQRGGFCSHRSCPPGISRIGICSEQDFCCRSRWYP
>AvBD5_FALCH
GSPQDCEHRGGFCSHRSCPPGISRIGICSEQDFCCRSRWYP
>AvBD5_AMAVI
GSPQDCERRGGFCSHGSCPPGIGRVGLCSEHEFCCRSRWYP
>AvBD5_APTFO
GLPQDCERRGGFCSHGSCPPGIGRVGICSEQDFCCR
>AvBD5_PYGAD
GLPQDCERRGGFCSHGSCPPGIGRVGICSEQDFCCRRRWYP
>AvBD5_NIPNI
GLPQDCERRGGFCSHGSCPPGIGRVGICSEQVFCCRRRWYP
>AvBD5_CATAU
GSPQDCERRGGFCSRGSCPPGIGRIGICSEQDFCCRRRWYP
>AvBD5_CHAVO
GSPQDCERRGGFCSHRSCPPGIGRVGICSEQDFCCRSRWYP
>AvBD5_PODCR
GSPQDCERRGGFCPPGIGRVGICSEQDFCCRSRWYP
>AvBD5_PHORU
GSPQDCERRGGFCSHGSCPPGIGRVGICSEQDFCCRSRWYS
>AvBD5_GAVST
GSPQDCERRGGFCSLGSCPPGIGRVGICSEKDFCCRRRWYP
>AvBD5_HALAL
GSPQDCERRGGFCSHGSCPPGISRVGICSEQDFCCRRRWYP
>AvBD5_FULGL
GSPQDCERRRGFCSHGSCPPGIGRIGICSEQDFCCRRRWYP
>AvBD5_BALRE
GSPQDCERRGGFCSHRSCPPGIGRIGICSEQDFCCRIRWYP
>AvBD5_EURHE
GSPQDCEHRGGFCSHKSCPLGISRIGICSEQDFCCRIRWYP
>AvBD5_APAVI
GTPQDCERRGGFCSHKSCPPGISRVGICSEQDFCCRSRWYP
>AvBD5_BUCRH
GLPQDCERRGGFCSHKSCPPGISRIGICSEQDFCCRSRWYP
>AvBD5_PHALE
GSPQDCERRGGFCSHRSCPPGIGRIGLCSEQDFCCRRRWYP
>AvBD5_PICPU
GLPQHCERRGGFCSHKSCPPGIGRIGLCSEQDFCCRSRWYP
>AvBD5_CHLUN
GMPQDCERRGGFCSHGSCPPGIGRIGICSEHDFCCRIRWYP
>AvBD5_MESUN
GLPQACERRGGFCSHGSCPPGIGRVGICSEQDFCCRSRWYP
>AvBD5_LEPDI
GSPQDCERRGGFCSHGSCPPGIGRVGVCSERDFCCRSRWYP
>AvBD5_TAUER
GSPEDCERRGGFCSLGSCPPGISRVGICSEKDFCCRRRWYP
>AvBD5_PELCR
GSPQDCERRGGFCSHGSCPPGISRVGICSEQDFCCRSRWYP
>AvBD5_OPIHO
GSPQDCERRGGFCSHGSCPPGIGRIGICSEQELCCRRRWYP
>AvBD5_CARCR
GSPQDCERRGGFCSPGSCPPGIGRVGICSEQDFCCRRRWYP
>AvBD5_PTEGU
GTPQDCERRGGFCSRGSCPPGIGRVGICSEREFCCRRRWYP
>AvBD5_NESNO
GSPQDCERRGGFCSHGSCPLGIGRVGLCSEHEFCCRSRWYP
>AvBD5_CAPCA
GSPQDCKRRGGFCSHGSCPPGIGRIGICSAQDFCCRSRWYS
>AvBD5_COLST
GSPQDCERRGGFCSPRSCPPGIGRIGLCSEHDFCCRSRWYP
>AvBD5_CORBR
ASAQDCERRGGFCSHRSCPPGIGRVGLCSEQEFCCRMRWYP
>AvBD5_MANVI
GSHQECERRGGFCSYQSCPPGIGRVGLCSEQEFCCRMRWYP
>AvBD5_ACACH
GSRQECERRGGFCSHRSCPPGIGRVGLCSEQDFCCRVRWYP
>AvBD5_CUCCA
GTPQDCERRGGFCSHGSCPPGIGRVGVCSEQDFCCRTRWYP
>AvBD5_EGRGA
GSPQDCQRRGGFCSEGSCPPGINRVGICSEKAFCCRSRWYP
>AvBD5_PHACA
GLPQDCVRRGGFCSQGSCPLGISRVGICSEQDLCCR
>AvBD5_STRCA
GTPQDCERRGGFCSRGSCPLGITRVGICSLQDFCCRRRWYP
>AvBD5_TINMA
GTPEDCQRRGGFCSNGSCPLGIVRIGLCSLRDFCCRMRWYP
>AvBD5_CHAPE
GSPGTCKRRGGFCYFKSCPLGFTRIGICSMHMMCCRSRWYS
>AvBD5_CALAN
GSPQECERRGGFCSPRSCPPGIGRVGICSEHDFCCR
>AvBD5_MERNU
GSPQDCQRRGGFCSPGSCPLGIGRVGTCSQHDFCCRRRWYP
>AvBD6_GALGA
SPIHACRYQRGVCIPGPCRWPYYRVGSCGSGLKSCCVRNRWA
>AvBD6_MELGA
NTMHTCRLRRGVCRYGRCPVLYYQVGSCGGLRSSCCV
>AvBD7_GALGA
RPIDTCRLRNGICFPGICRRPYYWIGTCNNGIGSCCARGWRS
>AvBD7_COLVI
RPFDNCRLRNGVCFPGICRRPYYWIGTCNNGRGSCCARGWQV
>AvBD7_TAEGU
RLNNPCLMQNGLCFRGICRRPYYWIGTCSNGYSCCKRGWRS
>AVBD7_MELGA
RPFNTCRLRNGICTPGICRRPYYWIGTCNNGIDSCCARGWRN
>AvBD7_ANAPL
RPTDPCVLQNGLCFPGICRRPYYWVGTCHNGGSCCVKGWRH
>AvBD7_FICAL
RLDNSCSIQNGRCFPGICRRPYYWIGTCSNGFSCCRRGWSS
>AvBD7_GEOFO
RLDNSCWIQNGRCFPGICRRPYYWIGTCNNGYSCCRKGWSS
>AvBD7_PSEHU
RLDNSCLAQNGRCFPRICRRPYYWIGECSNGYSCCRRGWSS
>AvBD7_COLLI
GRFNSCAARNGICIPGICRRPFYWAGRCSNGLTCCKRGWRRG
>AvBD7_ZONAL
RPDNSCLIQNGRCFPGICRRPYYWIGTCSNGYSCCRMGWSR
>AvBD7_FALPE
RELEPCIHQSGRCFPGICRRPYYWIGTCQNGQSCCRRHRS
>AvBD7_FALCH
RELEPCIHQSGRCFPGICRRPYYWIGTCQNGQSCCR
>AvBD7_APTFO
GPFDFCVAQNGRCFPGICRRPYYWVGTCHNGFSCCR
>AvBD7_PYGAD
GPYNPCVAQNGRCFPGICHWPYYWVGTCRNGFSCCRRGWRS
>AvBD7_CAPCA
RPFDPCLSQNGRCIPGICRQPYYWIGTCRNGYSCCRRGWRS
>AvBD7_CUCCA
MPTDLCEAQQGRCFPSICRRPYYWVGTCNNGFSCCRRGWYH
>AvBD7_GAVST
RPFDACAVQNGRCFPGICRRPYYWIGTCRNGFSCCRRGWRV
>AvBD7_OPIHO
RPIDSCAAQNGQCFPGICRRPFYWIGTCRNGFSCCRRGWRSW
>AvBD7_PODCR
VPFDPCAVQNGRCFPGICRRPYYWIGTCRNGFSCCRRGWRR
>AvBD7_FULGL
RPINLCALQNGHCFPGICRRPYYWVGTCSNGFSCCRRGW
>AvBD7_MESUN
GPFDPCQTQNGHCVGICRRPFYWIGTCYNGYSCCRRGWRGF
>AvBD7_BALRE
GPEYPCLVQNGRCFPGICRRPYYWIGTCYNGFSCCRRGWRF
>AvBD7_CHAVO
RPLDRCVAQSGRCFPGICRRPYYWIGTCDNGLSCCRRGWNS
>AvBD7_CARCR
TPLNQCVAQNGRCFPGICRRPYYWIGTCPNGYSCCRRGWSA
>AvBD7_PTEGU
RPFERCGAQNGRCVPGICRRPYYWIGTCLNGYSCCKRGW
>AvBD7_CHLUN
RPIKFCGGQNGRCFPGICRRPYYWIGTCDNGYSCCKIGWRS
>AvBD7_APAVI
GPFDPCLAQNGRCFPGICRRPYYWIGTCRNGFSCCRVGWSR
>AvBD7_HALAL
RPFDPCLIQNGHCFPGICRRPYYWIGTCLNGYSCCRKGWSS
>AvBD7_BUCRH
GPTDLCTARNGRCIPGICRRPYYWIGECPNGFSCCKIGWRIEGSLDSP
>AvBD7_NIPNI
EPHHPCIFQKGHCFPGICRRPYYWIGTCHNGYSCCKRGWRS
>AvBD7_TYTAL
RQFNSCQIQNGKCFPGICRRPYYWIGICHNGFSCCRKGWKV
>AvBD7_EGRGA
EPPESCILQNGRCFPGICRRPYYWIGTCRNGLSCCRKGWRWRI
>AvBD7_PHORU
AVLDPCMVQNGRCFPGICRRPYYWIGTCRNGLSCCRRGWRFR
>AvBD7_PHALE
RPLDPCIAQNGRCFPGICRRPYYWIGTCHNGFSCCRRGWRR
>AvBD7_MANVI
GDPCEAQNGHCTPGICRRPYYWIGTCRNGFSCCRR
>AvBD7_LEPDI
RPGEHCGAQNGHCFPGICRRPYYWIGTCLNGFSCCRKGWRS
>AvBD7_ACACH
RPHDPCAALNGRCFPGICRRPFYWVGTCRNGYSCCRRGWRG
>AvBD7_MERNU
TPFNSCEAQNGRCFPGICRRPYYWVGLCPNGFSCCRK
>AvBD7_PELCR
QPEDPCILRQGICLPGICRHPLYWIGTCFNGFSCCRRGW
>AvBD7_STRCA
RPLDPCIAQNGRCFTGICRYPYFWIGTCRNGKSCCRRGWRA
>AvBD7_TINMA
SAVNTCKSQNGFCVPGICRRPYYWIGICSNGYSCCRRGW
>AvBD7_CORBR
GLDDSCVAQNGRCFPGICRRPYYWIGSCSHGFSCCKKGWYS
>AvBD7_COLST
FNSCAAQNGYCTPGTCQYPFRQVGRCPNGFSCCRRWRR
>AvBD7_EURHE
FYTCLAQNRRCIPGTCCSPYYWIGTCPDGFSCCRRGWRF
>AvBD7_PHACA
RQMHICRFRNGRCFPGPCPPQYFFIGLCGTGSSCCRRW
>AvBD8_GALGA
NNEAQCEQAGGICSKDHCFHLHTRAFGHCQRGVPCCRTVYD
>AvBD8_TAEGU
NTEVQCRQAGGVCSSDRCPPPHTRPFGRCQQGIPCCRTVYD
>AvBD8_MELGA
NNEAQCEQAGGICSKDHCFHLHTRAFGRCQQAVPCCRTVYN
>AvBD8_COLVI
NNEAQCEQAGGSCSKDHCFPLHTRAFGRCQRGVPCCRT
>AvBD8_ANAPL
NNAVQCKQAGGTCSTDHCPPPNTRAFGRCKQGIPCCRTVYD
>AvBD8_MELUN
NNDVQCKQAGGTCSTDLCPLPNMRPFGCCQRGVPCCRAVYD
>AvBD8_FICAL
HTEVQCRQAGGVCSSHHCPPPHTRPFGHCQQGIPCCRSVYD
>AvBD8_GEOFO
HTEVQCRQAGGVCSSHRCPPPHTRPFGHCQQGIPCCRTVYD
>AvBD8_PSEHU
NTEGQCRQAGGICSRDHCPQPHSRPFGRCQQGIPCCRTVYD
>AvBD8_COLLI
NNNEQCKQAGGTCFADHCPLPNTRPFGRCQQAVPCCRTVYD
>AvBD8_ZONAL
STEVQCRQAGGVCSSPRCPSPHTRPFGSCQQGIPCCRTVYD
>AvBD8_FALPE
NNHVQCKQAGGTCSADHCPLPNTRFFGRCQQGVPCCRTVYD
>AvBD8_FALCH
NNHVQCKQAGGTCSADHCPLPNTRFFGRCQQGVPCCRTVYD
>AvBD8_AMAVI
HNDVQCKQAGGTCSTDLCPLPNMRPFGRCQQGVPCCRAVYD
>AvBD8_APTFO
NNDVQCKQAGGTCSTDHCPLPNTRSFGRCQRGVPCCRTV
>AvBD8_PYGAD
NNDVQCKQAGGTCSTDHCPLPNTRSFGRCQRGVPCCRTVYD
>AvBD8_CATAU
SNDVQCKQAGGTCSTGHCPLPHMRSFGRCQQGVPCCRTV
>AvBD8_MERNU
SNDVQCKQAGGACFTGHCPPPNTRSFGRCQQGVPCCRTV
>AvBD8_TYTAL
SNDVQCKQAGGTCSTDHCPLPSMRSFGRCQQGVPCCRTVYD
>AvBD8_PELCR
NNDVQCKQSGGTCSPDHCPLPTMRSFGRCQQGVPCCRTVYDQ
>AvBD8_BALRE
NNDVQCKQAGGTCSTDHCPLPNTRSFGRCQQGVPCCRTV
>AvBD8_EGRGA
NNDVQCKQAGGTCSTDRCPLPNMRSFGHCQQGVPCCRTVYD
>AvBD8_FULGL
NNDVQCKQAGGTCSTDHCPLPNMRSFGRCQQGVPCCRTVYD
>AvBD8_PHACA
GNDVQCKQAGGTCSTDHCPLPNTRSFGHCQQGVPCCRTVYD
>AvBD8_NIPNI
NNDVQCKQAGGTCSTEHCNLPNTRSFGRCQQGVPCCRTVYD
>AvBD8_PHALE
NNDVQCKQAGGTCSTKSTCPLPNTRSFGRCQQGVPCCRTV
>AvBD8_EURHE
NTDVQCKQAGGTCSSDHCPLPNMRSFGRCQQGVPCCRTVYD
>AvBD8_CARCR
NNDVQCKQAGGTCSTDHCPLLNMRSFGHCQQGVPCCRTVYD
>AvBD8_GAVST
NNDVQCKQAGGTCSTKHCPLPNMRSFGRCQQGVPCCRTVYD
>AvBD8_PHORU
NNDVQCKQAGGTCSTTHCPLPNTRSFGRCQQGVPCCRTVYD
>AvBD8_HALAL
SNDVQCKQAGGTCSTDHCPLPNMRSFGHCTQGVPCCRTVAIYD
>AvBD8_CAPCA
NNDVQCKQAGGTCSTDHCPLPNTRSFGRCQQGVPCCRTVEIYD
>AvBD8_TAUER
SNDVQCKQAGGTCSADHCPLPNMRSFGRCQQGVPCCRTV
>AvBD8_OPIHO
NNDLQCKQAGGTCSTDHCPLPNTRSFGRCQEGVPCCRTVYD
>AvBD8_MESUN
NNAVQCKQAGGTCSTDLCPLPNTRSFGRCQQGVPCCRAVYD
>AvBD8_CHAVO
NNDMQCKQAGGTCSPDHCPLPNMRSFGRCQQGVPCCRTVYD
>AvBD8_CHLUN
NNDVQCKQAGGTCSTDHCPLHNTRSFGRCQRGVPCCRTVYD
>AvBD8_CUCCA
YNEVQCEQAGGTCSTNHCPLPGTRPFGRCQQGVPCCRTVYD
>AvBD8_PODCR
NNDVQCKQAGGTCSTSHCPLPNTRSFGRCQRGVPCCRTVYD
>AvBD8_MANVI
NNEVQCKQAGGVCSTDHCPPPNTRSFGRCQRGVPCCRTV
>AvBD8_ACACH
NNHVQCKQAGGVCATDHCPVPNTRSFGRCQQGVPCCRTVYD
>AvBD8_STRCA
DNDVQCKQAGGSCSMDRCPLRTRAFGRCQKGIPCCRTVYD
>AvBD8_APAVI
SNDVQCKQAGGICSTDSCPLPNTRSFGRCQQGVPCCRTVYD
>AvBD8_LEPDI
SNDVQCELAGGTCSTGHCPPPNTRPFGRCQQGVPCCRTVANYD
>AvBD8_CHAPE
NNEVQCKQAGGTCSTDHCPLPKTSPFGRCQQGVPCCRTVYD
>AvBD8_PTEGU
NNDVQCKQAGGICSTDRCPLPNARSFGRCQQGVPCCRTVYD
>AvBD8_NESNO
NNNVQCKQAGGTCSTDLCPLPSMRPFGRCQQGVFCCRAVYD
>AvBD8_PICPU
SNQVQCKQAGGTCSSDHCPLPDTRSFGRCQQGVPCCRAVYD
>AvBD8_BUCRH
GNEVQCTQAGGTCSTDRCPLPNTRSFGRCQQGVPCCRTVYD
>AvBD8_COLST
SNAAQCKQAGGTCSINHCPLPKMRSFGRCQQGVPCCRTVYD
>AvBD8_CORBR
STEVQCRQAGGVCSSDRCPPPHTRPFGHCQQGIPCCRTVYD
>AvBD8_CALAN
NNNEQCKQAGGICSTTPCPLPTTRPFGTCQQGVPCCRTVYD
>AvBD9_GALGA
ADTLACRQSHGSCSFVACRAPSVDIGTCRGGKLKCCKWAPSS
>AvBD9_TAEGU
ADTLACRQSRGSCSFVPCSAPLVDIGTCRGGKLRCCKWTPSS
>AvBD9_COLVI
ADTIACRQNRGFCSFVACSAPLVDIGTCRDGKLKCCKWTPSS
>AvBD9_MELGA
ADTLACRQNHGSCSFIACPAPSVDIGTCRDGKLKCCKWRPSS
>AvBD9_ANAPL
ADTVACRQSHGSCSFIACSGPLVDIGTCRNGKLKCCKWTPSS
>AvBD9_MELUN
ADTTACRQNRGSCSFVECSPPMVNIGTCRSGKLKCCKWTPSS
>AvBD9_FICAL
SDTLACRQSRGSCSFVPCSAPMVDIGTCRGGKLRCCKWDPQLL
>AvBD9_GEOFO
ADTLACRQSRGSCSFVPCSAPLVDIGTCRGGKLRCCKWTPSS
>AvBD9_PSEHU
ADTLACRQSRGSCSFVPCSAPLVDIGTCRGGKLRCCKWTPSS
>AvBD9_COLLI
ADTIACRQNRGSCSYVACSGPTVDIGTCRTGKLRCCKWTPTS
>AvBD9_ZONAL
ADTLACRQSRGSCSFVACSAPLVDIGTCRGGKLKCCKWTPSS
>AvBD9_FALPE
ADTLACRQNRGSCSFVACSAPLVDIGTCRAGKLKCCKWTPSS
>AvBD9_FALCH
ADTLACRQNRGSCSFVACSAPLVDIGTCRAGKLKCCKWTPSS
>AvBD9_AMAVI
ADTAACRQNQGFCSFAECSPPMVNIGTCRSGKLKCCKWTPSSQS
>AvBD9_APAVI
ADTLACRQNRGSCSFVPCRAPLVDVGTCRDGKLKCCKWTPSS
>AvBD9_GAVST
ADTLACRQNRGSCSFVACSAPLVDIGTCRGGKLKCCKWTPSS
>AvBD9_APTFO
ADTLACRQNRGSCSFVACSAPLVDIGTCRGGKLKCCK
>AvBD9_PYGAD
ADTSACRQNRGFCSFVACSAPLVDIGTCRDGKLKCCKWTPSS
>AvBD9_EURHE
ADTLACRQNRGSCSFVACSAPLVDIGTCRGGKLKCCKWTPSS
>AvBD9_PHALE
ADTLACRQNRGSCSFVPCSAPLVDIGTCRGGKLKCCKWTPSS
>AvBD9_EGRGA
ADTLACRQNRGSCSFVACSAPMVDIGTCRGGKLKCCKWTPIS
>AvBD9_NIPNI
ADTLACRQNRGSCSFVACTSPLVDIGTCRGGKLKCCKWTSSS
>AvBD9_CARCR
ADTLACRQNRGSCSFVACSAPLVDIGTCRGGKLKCCKWTPSS
>AvBD9_COLST
ADTVACRQNRGFCSFVACSAPLVDIGTCRDGKLKCCKWTPSS
>AvBD9_MESUN
ADSIACRQNRGSCSFVACSAPLVDIGTCRGGKLKCCK
>AvBD9_MANVI
SDTVTCRQSRGSCSFVPCAAPSVDIGTCRGGKLKCCR
>AvBD9_CORBR
SDTLACRQSRGSCSFVPCSAPLVEIGTCRGGKLRCCKWTPSS
>AvBD9_CALAN
ADTLTCRQNRGSCSFVPCSAPLVDIGTCRAGKLKCCKWTPSS
>AvBD9_CHAPE
ADTLACRQNRGSCSFVPCSAPLVDIGTCRGGKLKCCKWTPSS
>AvBD9_MERNU
ADTVACRQNRGSCSFVACSPPLVDIGTCRGGKLKCCK
>AvBD9_CUCCA
ADTLACRQNRGSCSFVPCSAPLVDIGTCRGGKLKCCKWTPSS
>AvBD9_CHLUN
ADTLACRQSRGSCSFVACSPPLVDIGTCRGGKLKCCKWTPSS
>AvBD9_TYTAL
SDTLACRQNRGSCSFVACSPPLVDIGTCRGGKLKCCKWTPSS
>AvBD9_PODCR
ADTVACRQNRGSCSFVACSAPLVDIGTCRGGKLKCCKWTPSS
>AvBD9_PHACA
DDTLACRQNRGSCMFVACSAPLVDIGTCRNGKLKCCKWTPVSS
>AvBD9_PTEGU
ADTIACRQKQASCSFVACSAPAVDVGTCKDGKLKCCKWPRSS
>AvBD9_PICPU
ADTVACRQSRGSCSFVPCSAPLVDIGTCRGGKLKCCKWTPSS
>AvBD9_FULGL
ADTLECRQNRGYCSFVACSAPMVDIGTCRGGKLKCCK
>AvBD9_BUCRH
SDTLACRQNGGFCSFVECSASMVSIGTCRGAKLKCCK
>AvBD9_CHAVO
ADTVACRQSRGFCSFVACSAPMAESGTCRDGKLKCCRWTPSS
>AvBD9_TINMA
ADTLACRQNRASCSFVACSPPLVNVGTCRGGKLKCCKWSPGS
>AvBD10_GALGA
DTVACRTQGNFCRAGACPPTFTISGQCHGGLLNCCAKIPAQ
>AvBD10_TAEGU
DTVECRSQGRFCRAGACPPTFAATGTCHGGLLNCCSKILAE
>AvBD10_MELGA
DTVACRNQGNFCRAGACPPTFTISGQCHGGLLNCCAKIPAQ
>AvBD10_COLVI
DTVECRRQGNFCRAGACPPTFTISGPCHGGLLNCCA
>AvBD10_ANAPL
DTAACRSQGNFCRAGACPPTFAASGSCHGGLLKCCSKILAE
>AvBD10_MELUN
DTTECRNQGNFCRAGSCPPTFTVSGSCHGGLLRCCSRTVAE
>AvBD10_FICAL
DTVECRAQGKFCRAGACPPTFAATGTCHGGLLNCCSKILAE
>AvBD10_GEOFO
DTVECRNAQGKFCRAGPCPPTFTATGTCHGGTLNCCSKISAE
>AvBD10_PSEHU
DTVECRSQGKFCRAGACPPTFAATGTCHGGILNCCSKVLAE
>AvBD10_COLLI
DTAECRSQGNFCRAAACPPTFTVSGSCHGGLLVCCSKILVK
>AvBD10_ZONAL
DTTACRSAQGSFCRAGACPPTFAATGTCHGGLMNCCSRISAE
>AvBD10_FALPE
DTAECRSQGNFCRAGACPPTFTASGSCHGGLLKCCSKILAE
>AvBD10_FALCH
DTAECRSQGNFCRAGACPPTFTASGSCHGGLLKCCSKILAE
>AvBD10_AMAVI
DTTECKNQGNFCRVGTCPPTFTVSGSCHGGLLRCCSKILAE
>AvBD10_MANVI
DTAECRGQGKFCRAGQCPPTFTASGTCHNGVLNCCS
>AvBD10_CORBR
DTVECRSQGKFCRAGVCPPTFAATGTCHGGLLNCCSKVLAE
>AvBD10_CHAPE
DTMECKSQGNFCRAGPCPPTFTASGSCHGGAMKCCSKISAE
>AvBD10_APAVI
DTAECKSQGNFCRFGACPPTFAVTGTCQAGTLNCCSKITAK
>AvBD10_CUCCA
DTVECRSQGNFCRVGSCPPTFTVSGSCHSGLLKCCSKISAE
>AvBD10_PTEGU
DTAECRAQGNFCRAGPCPPTFAASGTCHGGLLRCCSKILPE
>AvBD10_CHLUN
DTAECRSQGNFCRAGPCPPTFTISGSCHGGLLKCCSKILPE
>AvBD10_PICPU
DTAECRSQGNFCRAGSCPPTFAISGSCHGGLLKCCSKITAE
>AvBD10_TYTAL
DTAECRSQGNFCRAGACPPTFTTSGSCHGGLMKCCSKTWAE
>AvBD10_APTFO
DTAECRSQGNFCRAGACPPTFAASGSCHGGLLKCCS
>AvBD10_PYGAD
DTAECRSQGNFCRAGACPPTFAASGSCHGGLLKCCSKILAE
>AvBD10_NIPNI
DTAECRSQGNFCRAGACPPTFAASGSCHGGLLKCCSKILAK
>AvBD10_PELCR
DTTECRSQGNFCRAGACPPTFAASGTCHGGLLKCCSKILAE
>AvBD10_FULGL
DTAECRSQGNFCRAGMCPPTFAASGSCHGGLLKCCSKILAE
>AvBD10_PHACA
DTAQCRSQGNFCRAGACPPTFAASGSCHGGLLKCCSKILAE
>AvBD10_CATAU
DTAECRSQGNFCRAGACPPTFTASGSCHGGLLKCCS
>AvBD10_HALAL
DTAECRSQGNFCRVGACPPTFAASGSCHGGLLKCCSKILAE
>AvBD10_PHORU
DTAACRSQGNFCRAGACPPTFAASGSCHGGLLKCCSKILAE
>AvBD10_BALRE
DTAACRSQGNFCRAGPCPPTFTVSGSCHGGLLKCCSKILAE
>AvBD10_PODCR
DTAACRSEGNFCRVGACPPTFTTSGSCHGGLLKCCSKILAK
>AvBD10_CHAVO
DTTECRSQGNFCRAGACPPTFTASGSCHGGLLKCCSKILAK
>AvBD10_GAVST
DTAECRSQGNFCRAGSCPPTFAASGSCHGGLLKCCSKILAK
>AvBD10_EURHE
DTADCRSQGNFCRAGTCPPTFTVSGSCHGGLLKCCS
>AvBD10_PHALE
DTAACRSQGNFCRAGPCPPTFAVSGSCHGGLLKCCSKILAE
>AvBD10_BUCRH
DTAECRNQGNFCRAGICPPTFAASGSCHGGLLKCCSKLIES
>AvBD10_CARCR
DTVECRSQGNFCRAGPCPPTFAASGSCHGGLLKCCSKILAE
>AvBD10_CAPCA
DTAECRSQGNFCRAGTCPPTFAVSGSCHGGLLKCCSKVVAE
>AvBD10_MERNU
DTAECRSQGNFCRAGACPPTFSVSGSCHGGLLKCCA
>AvBD10_TAUER
DTAECRTQGNFCRAGTCPPTFEVSGSCHGGLLKCCSKILPV
>AvBD10_COLST
DTADCKSQGNFCRVGICPPTFTISGSCHGGLLKCCSKILPE
>AvBD10_LEPDI
DTAECRSQGNFCRVGSCPPTFTVSGSCHAGLLKCCSKILAE
>AvBD10_NESNO
DTAECRNQGNFCRAGPCPPTFTVSGSCHGGLLKCCSRIVAE
>AvBD10_MESUN
DTAECRSQGNFCRAGTCPPTFAASGSCHGGLLKCCSKILAK
>AvBD10_OPIHO
DTAECRSQGNFCRAVFCPPTFTVSGSCHGGLLKCCAKLKIEC
>AvBD10_CALAN
DTAECRSQGNFCRVGSCPPSFTVSGPCHGGLLKCCSKLEETS
>AvBD10_EGRGA
DTAECRSQGNFCRAGECPPTFAASGSCHGGLLKCCSKILAK
>AvBD10_STRCA
DTAECKSQGNFCRAGPCPPTFTISGSCHGGLLKCCSKIIPQ
>AvBD10_TINMA
DTVECKSQGNFCRLTSCPPTFSPSGSCHGGLLKCCK
>AvBD11_GALGA
RDTSRCVGYHGYCIRSKVCPKPFAAFGTCSWRQKTCCVDTTSDFHTCQDKGGHCVSPKIR
CLEEQLGLCPLKRWTCCKEI
>AvBD11_COLVI
RDTSRCIGYHGYCIRSKVCPKPFAAFGTCSWRQKTCCVDTTSDFHTCQDEGGHCVSPKIR
CLEEQRGLCPLKKWRCCKEI
>AvBD11_TAEGU
RDTLRCLEYHGYCFHLKSCPEPFAAFGTCYRRRRTCCLDTTSNFHICQDEGGHCVPPEVR
CLQEQEGLCPRRGWKCCTEV
>AvBD11_MELGA
RDTSRCVGYHGYCIRSKVCPKPFAAFGTCSWRQKTCCVDATSSFHNCQDEGGHCVSPKIR
CLQEQLGLCPLKKWKCCKEI
>AvBD11_ANAPL
KDTLRCVRYHGFCFQPKACPPPFAAFGTCSQRQKTCCIDTTSNLHTCQEEGGHCVPPKIK
CLRGQLGLCPRKGWKCCKET
>AvBD11_MELUN
KDTLRCIGYHGFCFRSKSCPAPFAVFGTCSQRQKTCCIDTTSDFHTCQDEGGHCVPPEIN
CLEEQVGLCPHGEWKCCTEV
>AvBD11_FICAL
RDTLHCLEYHGYCFHLKSCPGPFAAFGTCYRRRRTCCVDTTSNFHICQDEGGHCVPPEIR
CLQEQEGLCPRRGWKCCTEV
>AvBD11_GEOFO
RDTSRCLEYHGYCFHLKSCPEPFAAFGTCYRRRRTCCVDTTSNFHICQDEGGHCVPPEIR
CLQEQEGLCPRRGWKCCTEV
>AvBD11_PSEHU
RDTLRCLEYHGYCFHLKSCPEPFAAFGTCYRRRRTCCVDTTSNFHICQDEGGHCVPPEIK
CLQEQEGLCPRRGWKCCTEV
>AvBD11_COLLI
KDTLRCLRYHGFCFRSKSCPKPFAAFGTCSWRQKTCCIDTTSNFHTCQDEGGHCVPPEIK
CLQEQVGLCPHGEWKCCTEL
>AvBD11_ZONAL
RDTSRCLEYHGYCFHLKSCPEPFAAFGTCYRRRRTCCVDTTSNFHICQDEGGHCVPPEIR
CLQEQEGLCPRRGWKCCTEA
>AvBD11_FALPE
KDTLRCVGYHGFCFHSKSCPEPFAAFGTCSRRQKTCCIDTTSNFHTCQDEGGHCVPPQIK
CLQEQVGLCPHRDWKCCTEV
>AvBD11_FALCH
KDTLRCVGYHGFCFHSKSCPEPFAAFGTCSRRQKTCCIDTTSNFHTCQDEGGHCVPPQIK
CLQEQVGLCPHRDWKCCTEV
>AvBD11_AMAVI
KDTLRCVGYHGFCFRSKSCPAPFAAFGTCSRRQKTCCIDTTSNFHTCQDEGGHCVPPEIS
CLEEQVGLCPHREWKCCTEV
>AvBD11_PHALE
KDTLRCVGYHGFCFHSKSCPEPFAAFGTCSWRQKTCCIDTTSTFHTCQDEGGHCVPPKIK
CLQEQAGLCPHREWKCCTEV
>AvBD11_STRCA
KDTSRCVGYHGFSCPTPFVAFGTCSWRQKTCCVDTTSNFHICKDEGGHCVPPEIKCPQEQ
LGLCPHKAWKCCKDVQ
>AvBD11_MANVI
KDTQHCLEYHGYCFHLKSCPKPFAAFGTCYRRRKTCCIDTTSNFHICQEEGGHCVPPEIR
CLQEQVGLCPRRGWKCCTEV
>AvBD11_FULGL
KDTLRCVGYHGFCFHSKSCPEPFAAFGTCSRRQKTCCIDTTSNFHTCQDEGGHCVPPEIE
CLQEQVGLCPHREWKCCTEV
>AvBD11_GAVST
KDTLRCVGYHGFCFHSKSCPEPFAAFGTCSRRQKTCCIDTTSNFHTCQDEGGHCVPPEIK
CLQEQVGLCPHREWKCCTEVK
>AvBD11_PYGAD
KDTLRCVGYHGFCFHSKSCPEPFAAFGTCSRRQKTCCIDTTSNFHTCQDERGHCVPPEIK
CLQEQVGLCPYREWKCCTEV
>AvBD11_NIPNI
KDTLRCVGYHGFCFHSKSCPEPFAAFGTCSRRQKTCCIDTTSNFHTCQDEGGHCVPPEIK
CLQEQVGLCPHREWKCCTEV
>AvBD11_HALAL
KDTLRCVGYHGFCFHSKSCPEPFAAFGTCSRRQKTCCIDTTSNFHTCQDEGGHCVPPAIK
CLQEQVGLCPHREWKCCTEV
>AvBD11_BUCRH
KDTLRCVGYHGFCFHSKSCPEPFAAFGTCSRRQKTCCIDTTSNFHICQDEGGHCVPPEIE
CLQEQVGLCPHGKWKCCTEVQ
>AvBD11_LEPDI
KDTLRCVGYHGFCFHSKSCPEPFAAFGTCSWRQKTCCIDTTSNFRTCQDEGGHCVPPEIE
CLQEQEGLCPHREWKCCTEV
>AvBD11_TAUER
KDTLRCVGYHGFCFHSKSCPAPFASFGTCSQRQKTCCIDTTSNFHTCQDEGGHCVPPEIK
CLQEQVGLCPYREWKCCTEV
>AvBD11_CAPCA
KDTLRCLGYHGFCFHSKSCPEPFAAFGTCSRRQKTCCIDTTSNFHTCQDEGGHCVPPEIE
CLQEQVGLCPHSEWKCCTEV
>AvBD11_EURHE
KDTLRCVGYHGFCFHSKSCPEPFAAFGTCSWRQKTCCIDTTSNFHTCQDEGGHCVPPEIK
CLEEQVGLCPHREWKCCTEV
>AvBD11_APAVI
KDTLRCLGYHGHCLHSKSCPEPFTAFGTCARRQKTCCIDTTSNFHTCQDEGGHCVPPEIT
CLQEQEGLCPHRGWKCCTEVY
>AvBD11_PHORU
KDTLRCVGYHGFCFHSKSCPEPFASFGTCSRRQKTCCIDTTSNFHTCQDEGGHCVPPEIN
CLQEQAGLCPHREWKCCTEV
>AvBD11_BALRE
KDTLRCVGYHGFCFHSKSCPEPFAAFGTCSRRQKTCCIDTTSNFHTCQDEGGHCVPPQIK
CLQEQVGLCPRRGWKCCTEV
>AvBD11_PELCR
KDTLRCVGYHGFCFHSKSCPEPFAAFGTCSRRQKTCCIDTTSNFHTCQDEGGHCVPTEIK
CLQEQVGLCPHREWKCCTEV
>AvBD11_EGRGA
KDTLRCVGYHGFCFHSKSCPKPFAAFGTCSRRQKTCCIDTTSNFHTCQDEGGHCVPPEIK
CLQEQVGFCPYGEWKCCTEV
>AvBD11_TYTAL
KDTLRCVGYHGFCFHSKSCPEPFAAFGTCSWRQKTCCIDTTSNFHTCQDEGGHCVPPEIR
CVQEQVGLCPHREWKCCTEV
>AvBD11_CHAVO
KDTLRCVGYHGFCFRSKSCPEPFAAFGTCYRRQKTCCIDTTSNFHTCQDEGGHCVPPEIK
CLQEQVGLCPHREWKCCTEV
>AvBD11_OPIHO
TDTLRCLGYHGFCFHSKSCPEPFAAFGTCSRRQKTCCIDTTSNFHTCQDEGGHCVPPEIK
CLQEQVGLCPYREWKCCTEL
>AvBD11_MESUN
KDTLRCVAYHGFCFHSRTCPEPFAAFGTCARHHKTCCIDTTSNFHTCQDEGGHCVPPEIK
CLQEQVGLCPHREWKCCTEV
>AvBD11_PODCR
KDTLRCVGYHGFCFRSKSCPDPFAAFGTCSRRQKTCCIDTTSNFHTCQDEGGHCVPAEIK
CLQDQVGFCPHRKWKCCTEV
>AvBD11_PTEGU
KDTLRCVGYHGFCYHSKSCPEPFAAFGTCSWRQKTCCIDTTSNFHTCQDEGGHCVPPEIN
CLQEQEGLCPHREWKCCTEV
>AvBD11_CHLUN
KDTLRCVGYHGFCFRSKSCPEPFAAFGTCSWRQKTCCIDTTSDFHTCQDEGGHCVPPQIK
CVREQVGLCPNRGWKCCTEL
>AvBD11_COLST
KDTSHCLGYEGFCFRSKSCPEPFAAFGTCAWGQKTCCIDTTSNYHSCEDKEGHCVPPEIK
CLQEQVGLCPHREWKCCTEV
>AvBD11_CUCCA
KDTLRCVGYHGFCFRSKSCPRPFAAFGTCAWRQKTCCIDTTSNFHTCQDEGGHCVPPPIK
CLQEQEGPCPHREWKCCTEV
>AvBD11_PICPU
RDTLHCLEYHGYCFHSKSCPEPFVAFGTCARRQKTCCIDTTSNFHTCQEEGGHCVPPAIN
CLEEQEGLCSHRKWKCCAEV
>AvBD11_CORBR
RDTLRCLEYHGYCFHLKSCPEPFAAFGTCYRRRRTCCVDTTSNFHICQDEGGHCVPPEIN
CLQEQEGLCPRRGWKCCTEV
>AvBD12_GALGA
GPDSCNRDRGLCRVGNCNPGEYLAKYCFEPVILCCKPLSPTPTKT
>AvBD12_TAEGU
GPDSCNHGGGLCRMGSCVSGEYVAQYCFEPIILCCKNPTPATTES
>AvBD12_COLVI
GPDSCKHGRGLCRVGNCIPGEYPDKYCFKPVIFCCKPLTPTPTKS
>AvBD12_MELGA
GPDSCNHDRGLCRVGSCIPGEYLAKYCFEPVILCCKPLSSTPTKS
>AvBD12_ANAPL
GPDSCNHEGGLCRVGNCIPGEYLAKYCFEPVILCCKSPSTTTAKS
>AvBD12_MELUN
GPLDCKHEGSACLCRQERGFCRLGTCEPGEYLAKYCFEPIILCCKNLTSPSAKS
>AvBD12_FICAL
GPDSCNHGGGLCRVGSCVSGEYLAQYCFEPIILCCKNLPPSTTES
>AvBD12_GEOFO
GPDSCNQGGGLCRVGSCVSGEYLAQFCFEPIILCCKNLPPATTES
>AvBD12_PSEHU
GPDSCNHRGGLCRVGTCVSGEYPAQYCFEPIILCCKNLPPATTES
>AvBD12_COLLI
GPDSCNHSGGLCRVGNCVSGEYLTGYCFEPIILCCRWLLPTATKS
>AvBD12_ZONAL
GPDSCNQGGGLCRVGSCASGEYLAQFCFEPVILCCKNLSPATAES
>AvBD12_FALPE
GPDNCNHEGGLCRVGNCVSGEYLASYCFEPIILCCKSLSPTTAKS
>AvBD12_FALCH
GPDNCNHEGGLCRVGNCVSGEYLASYCFEPIILCCKSLSPTTAKS
>AvBD12_AMAVI
GGTCHCRQENGFCRLGACEPGEYLAKYCFEPIILCCKNLTPLSAKS
>AvBD12_APTFO
GPDSCNHEGGLCRVGNCISGEYLARYCFEPIILCCKSLSPTTAKS
>AvBD12_PYGAD
GPDSCNHEGGLCRVGNCISGEYLARYCFEPIILCCKSLSPTTAKS
>AvBD12_LEPDI
GPDSCNHEGGLCRVGNCISGEYLARYCFEPIILCCKSLSPTTTKS
>AvBD12_PHORU
GPDSCNHEGGLCRVGNCVSGEYLARYCFEPIILCCKSLSPTTAET
>AvBD12_PODCR
GPDSCHHEGGLCRVGNCVSGEYLARYCFEPIILCCKSLTPTIAKS
>AvBD12_CHAVO
GPDSCNHEGGLCRVGNCVSGEYLAKYCFEPIILCCKTLSSTTAKS
>AvBD12_MESUN
GPDSCNHEGGLCRVGSCVSGEYLARYCFEPIILCCKSLSPTTAKS
>AvBD12_PTEGU
GPDSCNHEGGLCRVGNCVSGEYLVSYCFEPIILCCKSLSPTTAKS
>AvBD12_CATAU
GPDSCNHEGGLCRVGNCVSGEYLARYCFEPIILCCKSLSPTTAKS
>AvBD12_HALAL
GPDRCNHEGGLCRVGNCVSGEYLARYCFEPIILCCKSLLPTTVKS
>AvBD12_BALRE
GPDSCNHEGGLCRVGNCISGEYLARYCFEPIILCCKSLSPTTAKS
>AvBD12_EGRGA
GPDSCNHEGGLCRVGNCIPGEYLAGYCFEPIILCCKNLSPTTAKS
>AvBD12_NIPNI
GPDSCNHEGGLCRVGNCIPGEYLARYCFEPIILCCKSLSPTAEKS
>AvBD12_EURHE
GPDSCNHKGGLCRVGNCASGEYLARYCFEPIILCCKSLSPTTAKS
>AvBD12_PHALE
GPDSCNHEGGLCRVGNCVSGEYLARYCFEPIILCCKSLSPTTAKS
>AvBD12_GAVST
GPDSCNHEGGLCRVGNCIPGEYLARYCFEPIILCCKSLSPATAKS
>AvBD12_FULGL
GPDSCNHEGGLCRVGNCIPGEYLARYCFEPIILCCKSLSPTTAKS
>AvBD12_PELCR
GPDSCNREGGLCRVGNCIPGEYLATYCFEPIILCCKSLSPTTAKR
>AvBD12_TYTAL
GPDSCNHEGGLCRVGNCISGEYLARYCFEPIILCCKSLAPTTRKS
>AvBD12_OPIHO
GPDSCNHEGGLCRVGNCISGEYLARYCFEPIILCCKSLSPTTANS
>AvBD12_CARCR
GPDSCNHEGGLCRVGKCITGEYLARYCFEPVILCCKSLSRATTKN
>AvBD12_APAVI
GPDNCNHERGLCRVGNCVSGEYLARYCFEPIILCCKSLSPTTTKS
>AvBD12_STRCA
GPDSCNHEGGLCRVGNCIPGEYLSGYCFEPIILCCKSLSLTTIKS
>AvBD12_COLST
GPDNCKHKGGLCRVGNCISGERLSRYCFKPIILCCKSFSPTTAKI
>AvBD12_CAPCA
GPDICNHKGGLCRIANCISGEYSTQYCFEPIILCCKSLSPAITKS
>AvBD12_TAUER
GPDSCNHAGGLCRVGNCVSGEYLARYCFEPIILCCKSLSPTTAKS
>AvBD12_CHLUN
GPEDCNHEGGLCRVGNCISGEYLSSYCFEPIILCCKSLSPTPAKS
>AvBD12_CALAN
GPESCNHEGGLCRVGNCISGEYLASYCFEPIILCCKSLSPTTTES
>AvBD12_PHACA
GPDSCNHEGGLCRVGNCILGEYLARYCFEPIILCCKNLSPTTLKS
>AvBD12_PICPU
GPDSCNYEGGLCRVGNCISGEYLARFCFEPIILCCKSLSHTTTKS
>AvBD12_CUCCA
GPDSCNHIGGLCRVGNCVSGEYLARYCFEPIILCCKLLSPTTTKS
>AvBD12_MANVI
GPEGCNHAGGLCRVGNCISGEYLAQFCFEPIILCCKNLPPPTTKS
>AvBD12_ACACH
GPDSCKQEGGLCRVGNCISGEYLAQYCFEPIILCCKSLTPPTSKS
>AvBD12_TINMA
GPGSCNHEGGLCRVGNCASGEYLAGFCFEPIILCCKILS
>AvBD12_MERNU
GPETCSHEGGLCRVGYCLSGEYLAGYCFHPIILCCKRLSPTPTKS
>AvBD13_GALGA
SDSQLCRNNHGHCRRLCFHMESWAGSCMNGRLRCCRFSTKQPFSNPKHSVLHTAEQDPSP
SLGGT
>AvBD13_TAEGU
SDTQQCRSSRGHCRRLCFHMERWEGSCSNGRLRCCR
>AvBD13_MELGA
SDSQLCRNNHGHCRRLCFHMESWAGSCLNGRLRCCRVSTKQPFSKPKLSVLHTEEQDPSP
SLGGT
>AvBD13_COLVI
SDSQLCRNNHGHCRRLCFHMESWAGSCMNGRLRCCSKQPFSRPKLSVLHTAEQDPSPSLG
GT
>AvBd13_ANAPL
SDSQQCRHDHGHCRRLCFHMERWAGSCSNGRLRCCR
>AvBD13_MELUN
SDSQQCRSNHGRCRRLCFHTERWEGTCGNGHLRCCR
>AvBD13_FICAL
SDSQQCRSSRGRCRRLCFHMERWEGSCSNGRLRCCR
>AvBD13_GEOFO
SDTQQCRSNRGHCRRLCFHMESWEGSCSSGRLRCCR
>AvBD13_PSEHU
SDSQQCRSNRGHCRRLCFHMERWEGSCSNSRLRCCR
>AvBD13_COLLI
SDSQQCRSNHGHCRRLCFHMERWEGSCSNGRLRCCR
>AvBD13_ZONAL
SDTQQCRNSRGHCRRLCFHMERWEGSCSSGRLRCCR
>AvBD13_FALPE
SDSQQCRSNHGHCRRLCFHMERWEGTCSNGRLRCCR
>AvBD13_FALCH
SDSQQCRSNHGHCRRLCFHMERWEGTCSNGRLRCCR
>AvBD13_AMAVI
DSQQCRNNHGHCRRLCFHTERWEGTCGNGRLRCCR
>AvBD13_APTFO
SDSQQCRSNHGHCRRLCFHMERWEGSCSNGRLRCCR
>AvBD13_GAVST
SDSQQCRSNHGHCRRLCFHMERWEGSCSNGRLRCCR
>AvBD13_LEPDI
SDSQQCRSNHGHCRRLCFHMERWEGSCCNGRLRCCR
>AvBD13_NIPNI
SDSQQCRSNHGHCRRLCFHMERWEGSCSNGRLRCCR
>AvBD13_PYGAD
SDSQQCRSNHGHCRRLCFHRERWEGSCSNGRLRCCR
>AvBD13_BUCRH
SYSQQCRSNHGHCRRLCFHMERWEGSCSNGRLRCCR
>AvBD13_PODCR
SDSRQCRSNHGHCRRLCFHMERWEGSCSNGRLRCCR
>AvBD13_CHAVO
SDSRQCISNHGHCRRLCFHMERWEGSCSNGRLRCCR
>AvBD13_CAPCA
SDSQQCRSNHGHCRRLCFHMERWEGTCSNGRLRCCR
>AvBD13_PICPU
SDSQQCRSSHGRCRRLCFHMERWEGSCSNGRLRCCR
>AvBD13_CARCR
SDTQQCRSNHGHCRRLCFHMERWEGSCSNGRLRCCR
>AvBD13_CUCCA
SDSQQCRSNHGHCRRLCFHMERWEGSCSNGRLRCCR
>AvBD13_PHACA
PDSQQCRSNHGHCRRLCFHMERWEGSCSNGRLRCCR
>AvBD13_TAUER
SDSQNCRSNHGRCRRLCFHMERWEGSCSNGRLRCCR
>AvBD13_PHALE
SDSQHCRSNHGHCRRLCFHMEHWEGSCSNGRLRCCR
>AvBD13_OPIHO
SDSQQCRSNHGHCRRLCFHTERWAGSCSNGRLRCCR
>AvBD13_BALRE
SDSQQCRSNRGHCRRLCFHMERWEGSCSNGRLRCCR
>AvBD13_PHORU
LDSQQCRSNHGHCRRLCFHMERWEGSCSNGRLRCCR
>AvBD13_CATAU
SDSQQCRSNHGHCRRLCFHMERWEGSCSNGRLRCCR
>AvBD13_APAVI
SDSQQCRSNHGHCRRLCFHMERWEGTCSNGRLRCCR
>AvBD13_CHAPE
SDSQQCRSSHGHCRRLCFHMERWAGTCGSGRLRCCR
>AvBD13_EURHE
SDTQQCRSNHGHCRRLCFHMERWEGSCSNGRLRCCR
>AvBD13_MESUN
SDTQQCRSNHGHCRRLCFHMERWEGTCSNGRLRCCR
>AvBD13_NESNO
SDSQQCRSNHGHCRRLCFHMERWEGSCSNGRMRCCR
>AvBD13_PTEGU
PDTQQCRSNRGHCRRLCFHMERWEGSCGNGRLRCCR
>AvBD13_ACACH
SDSQQCRSNRGHCRRLCFHMERWEGTCSNGRLRCCR
>AvBD13_TINMA
SDSQQCRSNRGHCRRLCFHMERWAGSCSNGRQRCCR
>AvBD13_MANVI
SDSQQCRNNRGRCRRLCFHMERWEGSCANGRQRCC
>AvBD13_MERNU
SDSQRCRSNHGHCRRLCFHRERWEGTCGNGRLRCCR
>AvBD13_STRCA
PDSQQCRNNHGHCRRLCFHMERWAGSCSNGRQRCCK
>AvBD13_CALAN
SDTQQCMSNRGHCRRLCFHMERWDGSCSSGRLRCCR
>AvBD14_GALGA
DTVTCRKMKGKCSFLLCPFFKRSSGTCYNGLAKCCRPFW
>AvBD14_MELGA
DTVTCRKMKGKCSFLLCPFFKRSVGTCYNGLAKCCRPFW
>AvBD14_ANAPL
DTVMCRKIKGECSFLLCSLFKRSIGTCYNGLAKCCIPF
>AvBD14_COLVI
DTVTCRKIRGKCSFLLCPIFKRSVGTCYNGLAKCCRPFW
>AvBD14_APTFO
DTAMCRKTKGECSFLLCPLFKRATGTCYNGLAKCCRPLW
>AvBD14_BALRE
DTVTCRKTKGKCSFVLCPLFKRTTGTCYNGLAKCCRPLW
>AvBD14_BUCRH
DTMMCRKIKGMCSYLLCPFFERAVSTCYNGRAKCCRPLW
>AvBD14_CALAN
DTVMCRKTKGQWLCPWFNRAMGTCYNGLAKCCRPLW
>AvBD14_CAPCA
DTVTCRKTKGKCSFFLCPFFKRATGTCYNGLAKCCRSLW
>AvBD14_CHAPE
DTVTCRKSKGRCSFLLCPVLQRATGTCYNGLAKCCMPF
>AvBD14_CHAVO
DTVTCRKTKGECSFLLCPLFKRATGTCYNGLAKCCRPLW
>AvBD14_FULGL
DTVTCRKTKGECSFLLCPLFKRATGTCYNGLAKCCRPLW
>AvBD14_HALAL
DTVTCRKIKGECAFLLCPLFKRATGTCYNGLAKCCRPLW
>AvBD14_MERNU
DTETCQKTKGKCSFLLCLLFKRAITTCYNVLAKCFMALW
>AvBD14_LEPDI
DTVTCQKTQGKCSFLLCPLFKRATGTCYNGLAKCCR
>AvBD14_OPIHO
DTVTCRKTKGKCSFLLCPLFAKATGTCYNGLAKCCRPLW
>AvBD14_PELCR
DTVMCRKTKGKCSFLLCPLFKRATGTCYNGLAKCCRPLW
>AvBD14_PHALE
DTVTCRKTKGECSFLLCPLFKRATGTCYNGLAKCCRPLQ
>AvBD14_PICPU
DTVVCRKTRGECAFILCPLFKRATGTCYNGLAKCCRPLW
>AvBD14_STRCA
DTVMFWEIRSECSFLMCPFFKGATSTCYGRLAKCCRLIW
>AvBD14_TINMA
DTVQCRKIGGECSYFLCPIFKRSVGTCYGRAAKCCRPFW
>CATHL1_GALGA
RVKRVWPLVIRTVIAGYNLYRAIKKK
>CATHL1_MELGA
RVKRVWPLVIRTVVAGYNLYRAIKKK
>CATHL3_GALGA
RVKRFWPLVPVAINTVAAGINLYKAIRRK
>CATHL3_AMAVI
RVKRFWPLLVTAIRTVAAGVGIFKSFKG
>CATHL3_BUCRH
QVKRFWLLVPVAIKTVATSINHFKPKERK
>CATHL3_CHAVO
RVKRFWPLLSVAIRTVSTGINLFKAFKRR
>CATHL3_COLLI
RVKRFWPLVPVAINTVAAGINLYKAIKRK
>CATHL3_CUCCA
RVKRLWPLLTVAFGIFKSIKLKT
>CATHL3_MELGA
RVKRFWPLVPVAINTVAAGINLYKAIKRK
>CATHL3_MESUN
KVKRFWPLVPVAXINLYKAIKRK
>CATHL3_NESNO
RVKCFWPLLVTAIKMVAAGVGIFKAFNG
>CATHL2_GALGA
LVQRGRFGRFLRKIRRFRPKVTITIQGSARFG
>CATHL2_ACACH
LIQRGRFGRFLSKIRRFRPKINFNVHTRVSVGLG
>CATHL2_AMAVI
LVQRGRFGRFLGKIRHFRPRIKFYAKAGVSVRVG
>CATHL2_ANAPL
LVQRGRFGRFLGKIRHLRPRVRIRVKADATVSFG
>CATHL2_CHAVO
LIQRGRFGRFLSRIRRIRPRISFNIRGTVRLG
>CATHL2_COLLI
LIQRGRFGRFLGRIRRFRPRINFDIRARGSIRLG
>CATHL2_COLVI
LVQRGRFRRFLGKIRRYLPKFVIAVQGGTRFG
>CATHL2_CUCCA
LVQRGRFGRFLSRVRRFRPRISFNLGAHGSIGLG
>CATHL2_FALCH
LIQRGRFGRFLSRIRHFRPRISFDVRARGSIRLG
>CATHL2_FALPE
LIQRGRFGRFLSRIRRFRPRISFDVHARGSIHLG
>CATHL2_MELGA
LVQRGRFGRFLSKFRRFRPRVTITIQGSARFG
>CATHL2_MELUN
LVQRGRFGRFLGKIRRFRPKIRISGRADLTIRVG
>CATHL2_NESNO
LVERGRFGRFLGKIRHYRPRVKIWANAGVSVTVG
>CATHL2_PSEHU
LIQRGRFGRFLGKIRHFRPRVKFDIRLKGSVGLG
>CATHB1_GALGA
PIRNWWIRIWEWLNGIRKRLRQRSPFYVRGHLNVTSTPQP
>CATHB1_MELGA
PIRNWWTRIREWWDGIRKRLRQRSPFYVRGRLNITSTPQP
>CATHB1_CHAVO
LGRIQTSRLKDFFAKIKERFRGFFQCGKIWIRDKLNLTKPQP
>CATHB1_COLLI
VGRIRPSPLRDLLARIRDQLRNIIPCGNIWIRDKLNLQPPKP
>CATHB1_CUCCA
FGRFRPSTFKDFFERIKERLRSFFRCGKIWIRDKLNLQTSKP
>CATHB1_FALCH
FGRLQTSRLAGFFARIKERFRGFFQCSRIWIRDKLNLKQPQA
>CATHB1_FALPE
FGRLQTSRLAGFFARIKERFRGFFQCSRIWIRDKLNLKQPQA
>CATHB1_FICAL
LGRIWKSKIKDFFGKVKLRFQSFFQCGRIWIRDRLNIKAPKP
>CATHB1_GEOFO
FGQVWKSKIKDFFGKVKQRFHGFFQCGRIWIRDRLNLKAPKP
>CATHB1_MELUN
LGPIRKSGIKNLFGRIKERFKGFFQCSNIWIRDKLNLKKPRS
>CATHB1_NESNO
LGTIRKSRVKDLLGRIKERFKGFFQRSKIWIRDKLNLKKPKS
>CATHB1_CAPCA
FGRIRRSKVRGLLTKIKDGLRSFFQCSKIWIRDKLNLN
>CATHB1_NIPNI
LGRTGKPRLADIFARIKAHLRAFFQRSKIWIRDKLNLKKPKA
>CATHB1_PSEHU
FGQSWKSKIKDFFGKVKERFQGFFQCGRIWIRDKLNLKAPKP
>CATHB1_AMAVI
LGSIRKSGVRNLFGRIKERFKGFFQCSKIWIRDKLNLKKPKS
>CATHB1_APTFO
LGRTQTSRLMRLFARLREHFGGFFQCGKIWIRDK
