# Supplementary material for: Evolution of the avian β-defensin and cathelicidin genes
Source: BMC Evol Biol. 2015 Sep 15;15:188. doi: 10.1186/s12862-015-0465-3 (PMC4571063; doi:10.1186/s12862-015-0465-3)
Supplement: Additional file 5: — Net charge of putative avian β-defensin and cathelicidin mature peptides. (XLSX 30 kb) [file 12862_2015_465_MOESM5_ESM.xlsx]

## Sheet: Peptide net charge at pH 7
Scientific name	Abbreviation	Net charge at pH=7																																	Common name	Order
		AvBD1			AvBD2	AvBD3														AvBD4	AvBD5	AvBD6	AvBD7	AvBD8	AvBD9	AvBD10	AvBD11	AvBD12	AvBD13	AvBD14	CATHL1	CATHL2	CATHL3	CATHB1
		AvBD1.1	AvBD1.2	AvBD1.3		AvBD3.1	AvBD3.2	AvBD3.3	AvBD3.4	AvBD3.5	AvBD3.6	AvBD3.7	AvBD3.8	AvBD3.9	AvBD3.10	AvBD3.11	AvBD3.12	AvBD3.13	AvBD3.14
Acanthisitta chloris	ACACH	6.99386	8.08745		2.18598	6.99565	5.08697	7.09053	6.99434	5.99711										5.17725	3.09392		7.08759	2.17992				0.00108321	5.18404			9.08823			Rifleman	Passeriformes
Amazona vittata	AMAVI	3.0878	6.08839		5.1806	5.08886														6.08556	1.18483			1.08974	2.99953	1.09253	0.104059	1.04836	4.27496			10.0869	5.99702	10.9533	Puerto Rican parrot	Psittaciformes
Anas platyrhynchos	ANAPL	7.09231			5.1806	5.27246	8.08886	6.99764	3.00061	7.09064	5.99973									8.17684	4.09255		4.1782	3.0887	3.08938	2.09075	8.00584	0.0919923	4.36482	3.99821		9.08895			American Pekin duck	Anseriformes
Apaloderma vittatum	APAVI	6.08985			2.2748	7.04054	6.99502														2.09256		4.99669	0.998829	3.99919	1.99953	-0.715118	1.0923	4.27496						Bar-tailed trogon	Trogoniformes
Aptenodytes forsteri	APTFO	1.27263			6.17956	9.99794														6.08656	0.0938755		3.0876	3.09001	3.99847	1.09107		0.0923045	4.27496	4.99821				6.04605	Emperor penguin	Sphenisciformes
Balearica regulorum gibbericeps	BALRE	3.09149			6.17987	2.27231	6.99465													6.08656	2.09287		4.99574	2.09001		2.09075	3.10019	0.0923045	5.18404	6.99612					Grey crowned crane	Gruiformes
Buceros rhinoceros silvestris	BUCRH	5.08802			5.27156															4.08588	2.09256		2.00065	1.00019	2.99953	1.09253	-0.80534		5.27323	4.99752			6.08908		Rhinoceros hornbill	Bucerotiformes
Calypte anna	CALAN	7.08822			6.18028															5.99496	1.09492			0.99916	3.99847	0.0943025		-2.90455	4.183	5.04143					Anna's hummingbird	Trochiliformes
Caprimulgus carolinensis	CAPCA	6.08954	2.18071		5.18029	8.99664														5.17747	4.08901		5.99568	0.0915132		1.09253	-2.80325	1.09022	4.27496	6.99612				8.95314	Chuck-will's-widow	Caprimulgiformes
Cariama cristata	CARCR	2.27231	5.08986		5.18134	8.99564														5.99465	2.00196		4.99497	0.180651	3.99847	1.09253		2.09198	4.27496						Red-legged seriema	Gruiformes
Cathartes aura	CATAU	2.09021			6.17925																3.00196			3.1802		1.09107		0.0923045	4.27496						Turkey vulture	Cathartiformes
Chaetura pelagica	CHAPE	0.27335			5.18237	5.99696	7.18155	8.08901												3.17625	7.08624			1.09048	3.99847	1.09222			5.27318	4.99675					Chimney swift	Apodiformes
Charadrius vociferus	CHAVO	1.27263	5.99717	5.99717	6.17928	7.08724	5.99596														2.09287		4.99741	1.08974	3.00056	3.09044	1.10274	0.0919923	4.27496	4.99821		9.99794	7.99702	7.95461	Killdeer	Charadriiformes
Chlamydotis undulata	CHLUN	2.17935	4.00072		5.17929	5.99706															1.18378		5.99506	2.18064	3.99847	1.09253	2.01001	-1.90592							Houbara bustard	Gruiformes
Colinus virginianus	COLVI	5.99717			5.1806	8.99764														6.99365	2.09392		5.99668	2.18374	2.9992	1.09138	6.00837	4.08853	4.36596	6.99643		8.99633			Northern bobwhite	Galliformes
Colius striatus	COLST	6.00035			7.17915	0.182441	6.99963													6.08587	2.09287		5.99596	4.08797	2.9992	1.09116	-2.89401	6.0888							Speckled mousebird	Coliiformes
Columba livia	COLLI	3.27231			4.27616	6.08634	6.17955	2.27262												5.17647	4.00123		8.99664	1.09079	3.99778	2.09075	2.10166	0.0908455	4.27496			9.99866	6.99571	5.95481	Rock dove	Columbiformes
Corvus brachyrhynchos	CORBR	5.99517	3.00073		1.18634	5.13193		7.99602	6.08933	7.99736	6.99465									5.08706	2.09392		3.0867	1.18201	3.99984	1.09253	0.104456								American crow	Passeriformes
Cuculus canorus	CUCCA	1.27263	6.99863		6.17997	8.99867	8.99867													4.17748	1.09287		3.08838	0.0911576	3.99847	1.09253	2.10197	1.09053	4.27496			8.08886	5.99671	7.95669	Common cuckoo	Cuculiformes
Egretta garzetta	EGRGA				5.18029	3.99766															3.00092		5.99919	1.08974	3.99847	2.09221	1.10066	-0.907692							Little egret	Ciconiiformes
Eurypyga helias	EURHE	1.18144			5.2712	7.99595														6.08525	1.18347		3.95101	1.08974	3.99847	1.09002	-1.80357	2.09021	4.27496						Sunbittern	Gruiformes
Falco cherrug	FALCH	2.08921	4.99757	4.08917	7.27047	6.08825														6.08587	1.18378		3.09043	2.17992	3.99847	1.09253	1.19183	-0.907692	4.27496			9.08958		7.95482	Saker falcon	Falconiformes
Falco peregrinus	FALPE	2.08921	4.99757		6.36138	6.08825														6.08587	1.09287		5.18133	2.17992	3.99847	1.09253	1.19183	-0.907692	4.27496			8.18049		7.95482	Peregrine falcon	Falconiformes
Ficedula albicollis	FICAL	5.99726	7.99654		1.18593	6.99633	7.99471	5.99837	5.17788	6.99873	6.99465									4.08806	2.00406		4.99669	1.45402	2.99951	1.09253	1.19359	-1.90738	6.09313					9.95252	Collared flycatcher	Passeriformes
Fulmarus glacialis	FULGL	6.08908			4.99878	5.99696														5.17778	3.09286		5.08688	1.08974	2.99925	1.09253	-1.80325	0.0923045		4.99821					Northern fulmar	Procellariiformes
Gallus gallus	GALGA	7.99611			4.17957	5.18096														6.08325	3.09255	7.08556	5.99668	0.365292	4.08938	2.08929	6.0066	2.00002	4.45687	6.99612	7.99471	9.99732	6.99602	7.08933	Chicken	Galliformes
Gavia stellata	GAVST	2.27262			5.18311															5.08656	3.00164		6.99668	3.0887	3.99847	3.09044	1.19434	0.0923045	4.27496						Red-throated loon	Gaviiformes
Geospiza fortis	GEOFO	6.9944	4.99764	4.00166	0.187703	3.0936	6.99696	6.99842	5.17685	5.99734	5.99911	6.99665	6.95545	7.99464						4.17797	3.09497		4.99538	2.3631	3.99878	1.09253	1.10445	-1.99729	4.18405					9.04343	Medium ground finch	Passeriformes
Haliaeetus albicilla	HALAL				5.18029	6.26969														6.08756	2.09287		4.08629	0.180651		1.09253	1.19288	1.0923		4.99821					White-tailed eagle	Accipitriformes
Leptosomus discolor	LEPDI					3.27199														5.99465	2.09287		5.17924	0.0911054		1.09253	-2.89239	0.0923045	4.23027	4.99644					Cuckoo roller	Coraciiformes
Manacus vitellinus	MANVI	4.99841			5.18134	7.99611	3.99821	5.9954	5.08635	7.17977	3.00056	6.99465								5.08634	1.09398		3.08937	3.09106	3.99878	1.09107	3.19193	0.0925835	5.09314						Golden-collared manakin	Passeriformes
Meleagris gallopavo	MELGA	6.99848			5.18029	7.13419														6.17647	4.09183	6.08587	5.99668	1.27366	3.0901	2.08929	7.00556	1.09094	4.36742	6.99612	7.99471	8.99764	6.99571	7.99913	Turkey	Galliformes
Melopsittacus undulatus	MELUN	1.40645	7.99785		4.18088	6.08885														4.99497	1.18483			0.954145	3.99952	1.09315	-2.89521	1.00585	4.27496			9.99804		9.95357	Budgerigar	Psittaciformes
Merops nubicus	MERNU	7.99648			5.27079	7.99595														4.08688	4.08932		3.99743	3.08929	3.99847	1.09107		1.18149	6.27495	4.04258					Carmine bee-eater	Coraciiformes
Mesitornis unicolor	MESUN	2.18289	4.99863		3.27652	7.08855	6.99705	4.08657													2.09215		4.0866	1.99811	3.99847	3.09044	-0.62321	0.0923045	4.27496				6.9954		Brown roatelo	Gruiformes
Nestor notabilis	NESNO	6.1773			5.08838	5.0874														5.08656	1.18483			1.99811		1.09284			4.27496			7.08901	3.95235	11.9983	Kea	Psittaciformes
Nipponia nippon	NIPNI	2.18217	5.18031		5.18029	5.99637														6.08625	3.09214		5.35975	1.09079	3.99847	3.09044	0.194656	-0.90592	4.27496					11.0881	Crested ibis	Ciconiiformes
Opisthocomus hoazin	OPIHO	7.99354			5.17988	6.26938														5.17747	2.09392		5.99768	0.0915132		2.04753	-0.896936	-0.907379	5.27318	5.99612					Hoatzin	Opisthocomiformes
Pelecanus crispus	PELCR	0.0915845			6.17956	6.08556														5.99434	1.09287		2.09038	1.08974		1.09253	0.194656	1.00139		6.99612					Dalmatian pelican	Pelecaniformes
Phaethon lepturus	PHALE	1.27303	7.08776		5.27407	2.09387	9.08686	8.08765												6.08656	3.09286		7.08759	3.99806	3.99847	2.09075	1.19257	0.0923045	3.45678	4.99821					White-tailed tropicbird	Phaethontiformes
Phalacrocorax carbo	PHACA	3.08918			6.17987	6.08634															1.00119		6.08787	0.180651	2.9992	2.09075		0.0923045	4.27496						Great cormorant	Pelecaniformes
Phoenicopterus ruber	PHORU	2.27262	4.18295		6.17987	7.08765	8.99664													5.08656	1.09287		6.99668	2.08901		2.09075	-0.805028	-1.9056	4.27496						American flamingo	Phoenicopteriformes
Picoides pubescens	PICPU	4.99749			6.09042	6.99764														7.08687	3.18274			1.08974	3.99847	1.09253	-1.71229	0.0923045	5.18404	4.99852					Downy woodpecker	Piciformes
Podiceps cristatus	PODCR	3.18463	1.18144		6.17987	8.99664														6.08656	1.04665		6.99668	3.08901	3.99847	3.09044	3.09955	0.183214	5.27495						Great crested grebe	Podicipediformes
Pseudopodoces humilis	PSEHU	2.00213			1.18698	2.09357	6.99733	5.99665	5.17962	5.99888	6.99942	6.99465								5.08706	2.09392		4.99746	2.18201	3.99878	1.09253	1.10414	-0.907379	5.18404			9.08864		7.95398	Tibetan ground-tit	Passeriformes
Pterocles gutturalis	PTEGU	3.18112	4.99895		5.18029	9.99763														5.08556	4.003		5.99642	1.99882	3.99857	1.09284	-2.80425	-0.907692	5.18404						Yellow-throated sandgrouse	Ciconiiformes
Pygoscelis adeliae	PYGAD	2.27262			7.17956	9.99794														6.08656	2.09287		5.08588	2.08973	2.9992	1.09253	1.10274	0.0923045	5.27495						Adelie penguin	Sphenisciformes
Struthio camelus	STRCA	5.99863	4.08965		4.18029	8.08793	5.99634													7.08556	4.00018		6.99637	2.99923		2.09044	2.1432	-0.907692	5.27287	2.0453					African ostrich	Struthioniformes
Taeniopygia guttata	TAEGU	1.00182	6.08854	4.99795	1.18844	5.17757	6.99733	4.99765	6.08656	7.99836	6.99774	5.08856	7.08793	6.99496						7.08325	2.09392		6.99465	2.0911	3.99878	1.09284	1.10445	-1.90738	5.18404						Zebra finch	Passeriformes
Tauraco erythrolophus	TAUER	2.27262	7.99685		5.18029	5.08797	8.99764													5.17747	2.00342			2.09001		1.09253	0.100976	1.09053	5.18404						Red-crested turaco	Musophagiformes
Tinamus major	TINMA				3.36388	6.99643														5.17585	3.00018		4.99466		4.99775	2.09044		-0.9071	6.18227	4.99752					Great tinamou	Tinamiformes
Tyto alba	TYTAL	5.08654			5.08838	8.99633														6.08625			7.08593	1.08974	3.99847	1.09253	-0.805028	1.0923							Barn owl	Strigiformes
Zonotrichia albicollis	ZONAL	6.997	7.08645		1.18844	8.99767	5.99734	5.99842	5.18065	5.99952	5.99665		5.17757	6.99796	5.99773	3.09034	5.99842	4.08929	7.99533	6.08633	2.18588		4.99569	2.09038	3.99847	1.09138	1.10445	-1.99729	5.18404						White-throated sparrow	Passeriformes
