# Supplementary material for: Evolution of the avian β-defensin and cathelicidin genes
Source: BMC Evol Biol. 2015 Sep 15;15:188. doi: 10.1186/s12862-015-0465-3 (PMC4571063; doi:10.1186/s12862-015-0465-3)
Supplement: Additional file 6: — List of primate genes used in analyses with Genbank accession numbers. (XLSX 11 kb) [file 12862_2015_465_MOESM6_ESM.xlsx]

## Sheet: Sheet1
Gene	gi	Accession number	Sequence description
DEFB1	1755147	U73945.1	HSU73945 Human beta-defensin-1 mRNA, complete cds
DEFB1	6118395	AF188607.1	Pan troglodytes beta-defensin 1 mRNA, complete cds
DEFB1	544450224	XM_005562538.1	PREDICTED: Macaca fascicularis defensin, beta 1 (DEFB1), mRNA
DEFB1	724913378	XM_010381386.1	PREDICTED: Rhinopithecus roxellana defensin, beta 1 (DEFB1), mRNA
DEFB1	635046452	XM_007961613.1	PREDICTED: Chlorocebus sabaeus defensin, beta 1 (DEFB1), mRNA
DEFB1	441611333	XM_003271413.2	PREDICTED: Nomascus leucogenys defensin, beta 1 (DEFB1), mRNA
DEFB1	685556565	XM_003902391.2	PREDICTED: Papio anubis defensin, beta 1 (DEFB1), mRNA
DEFB1	675680306	XM_003805347.2	PREDICTED: Pan paniscus defensin, beta 1 (DEFB1), mRNA
DEFB1	13445495	AF288285.1	Macaca mulatta beta-defensin 1 mRNA, complete cds
DEFB1	686727325	XM_002818778.2	PREDICTED: Pongo abelii defensin, beta 1 (DEFB1), mRNA
DEFB1	426358699	XM_004046586.1	PREDICTED: Gorilla gorilla gorilla defensin, beta 1 (DEFB1), mRNA
DEFB1	675713176	XM_002756755.3	PREDICTED: Callithrix jacchus defensin, beta 1 (DEFB1), mRNA
DEFB1	14486471	AH010842.1	SEG_AY033737S Hylobates concolor DEFB1-like protein gene, complete cds
DEFB1	14486469	AY033751.1	AY033736S2 Pongo pygmaeus DEFB1-like protein gene, exon 2 and complete cds
DEFB1	14486477	AY033753.1	AY033738S2 Hylobates lar DEFB1-like protein gene, exon 2 and complete cds
DEFB1	14486563	AH010853.1	SEG_AY033748S Saguinus oedipus DEFB1-like protein gene, complete cds
DEFB1	14486489	AY033756.1	AY033741S2 Presbytis obscurus DEFB1-like protein gene, exon 2 and complete cds
DEFB1	14486461	AY033758.1	AY033744S2 Cercopithecus aethiops DEFB1-like protein gene, exon 2 and complete cds
DEFB1	14486493	AY033757.1	AY033742S2 Presbytis melalophos DEFB1-like protein gene, exon 2 and complete cds
DEFB1	14486561	AY033761.1	AY033747S2 Papio cynocephalus anubis DEFB1-like protein gene, exon 2 and complete cds
DEFB1	14486497	AY033759.1	AY033743S2 Cercopithecus preussi DEFB1-like protein gene, exon 2 and complete cds
DEFB1	14486481	AY033754.1	AY033739S2 Hylobates moloch DEFB1-like protein gene, exon 2 and complete cds
DEFB1	14486485	AY033755.1	AY033740S2 Presbytis cristata DEFB1-like protein gene, exon 2 and complete cds
DEFB1	14486465	AY033760.1	AY033745S2 Cercopithecus erythrogaster DEFB1-like protein gene, exon 2 and complete cds
DEFB4	47480682	BC069285.1	Homo sapiens defensin, beta 4, mRNA (cDNA clone MGC:97415 IMAGE:7262691), complete cds
DEFB4	725609084	XM_003944604.2	PREDICTED: Saimiri boliviensis boliviensis beta-defensin 4A-like (LOC101047470), mRNA
DEFB4	57114022	NM_001009076.1	Pan troglodytes defensin, beta 4A (DEFB4A), mRNA
DEFB4	544450282	XM_005562564.1	PREDICTED: Macaca fascicularis beta-defensin 4A-like (LOC102124095), mRNA
DEFB4	635046475	XM_007961623.1	PREDICTED: Chlorocebus sabaeus defensin, beta 4B (DEFB4B), mRNA
DEFB4	441611204	XM_003271375.2	PREDICTED: Nomascus leucogenys beta-defensin 4A-like, transcript variant 1 (LOC100604016), mRNA
DEFB4	685622512	XM_003919371.2	PREDICTED: Papio anubis beta-defensin 4A-like (LOC101026945), mRNA
DEFB4	74136214	NM_001032827.1	Macaca mulatta defensin, beta 4A (DEFB4A), mRNA
DEFB4	686727358	XM_002818792.2	PREDICTED: Pongo abelii beta-defensin 4A (LOC100436028), mRNA
DEFB4	675713193	XM_008979020.1	PREDICTED: Callithrix jacchus defensin, beta 4B (DEFB4B), mRNA
CAMP	348041313	NM_004345.4	Homo sapiens cathelicidin antimicrobial peptide (CAMP), mRNA
CAMP	92911759	DQ471372.1	Saguius oedipus isolate CAMP_soe cathelicidi (CAMP) gee, complete cds
CAMP	92911755	DQ471370.1	Pogo pygmaeus isolate CAMP_ppy cathelicidi (CAMP) gee, complete cds
CAMP	92911753	DQ471369.1	Papio papio isolate CAMP_ppa cathelicidi (CAMP) gee, complete cds
CAMP	92911751	DQ471368.1	Presbytis obscura isolate CAMP_pob cathelicidi (CAMP) gee, complete cds
CAMP	92911749	DQ471367.1	Presbytis cristata isolate CAMP_pcr cathelicidi (CAMP) gee, complete cds
CAMP	92911747	DQ471366.1	Macaca tokeaa isolate CAMP_mto cathelicidi (CAMP) gee, complete cds
CAMP	92911743	DQ471364.1	Hylobates moloch isolate CAMP_hmd cathelicidi (CAMP) gee, complete cds
CAMP	92911741	DQ471363.1	omascus leucogeys isolate CAMP_hle cathelicidi (CAMP) gee, complete cds
CAMP	92911739	DQ471362.1	omascus cocolor isolate CAMP_hco cathelicidi (CAMP) gee, complete cds
CAMP	92911735	DQ471360.1	omascus gabriellae isolate CAMP_hcg cathelicidi (CAMP) gee, complete cds
CAMP	92911729	DQ471357.1	Cebus capucius isolate CAMP_cca cathelicidi (CAMP) gee, complete cds
CAMP	92911727	DQ471356.1	Cercopithecus aethiops isolate CAMP_cae cathelicidi (CAMP) gee, complete cds
CAMP	92911725	DQ471355.1	Ateles fusciceps isolate CAMP_afu cathelicidi (CAMP) gee, complete cds
CAMP	115392108	NM_001071815.1	Pan troglodytes cathelicidin antimicrobial peptide (CAMP), mRNA
CAMP	402745368	NM_001033509.2	Macaca mulatta cathelicidin antimicrobial peptide (CAMP), mRNA
CAMP	725564213	XM_003926293.2	PREDICTED: Saimiri boliviensis boliviensis cathelicidin antimicrobial peptide (CAMP), mRNA
CAMP	724881626	XM_010374719.1	PREDICTED: Rhinopithecus roxellana cathelicidin antimicrobial peptide (CAMP), mRNA
CAMP	686712933	XM_002813799.3	PREDICTED: Pongo abelii cathelicidin antimicrobial peptide (CAMP), mRNA
CAMP	685525207	XM_003894490.2	PREDICTED: Papio anubis cathelicidin antimicrobial peptide (CAMP), mRNA
CAMP	675747988	XM_003818426.2	PREDICTED: Pan paniscus cathelicidin antimicrobial peptide (CAMP), mRNA
CAMP	675727267	XM_008981585.1	PREDICTED: Callithrix jacchus cathelicidin antimicrobial peptide (CAMP), mRNA
CAMP	640784215	XM_008049604.1	PREDICTED: Tarsius syrichta cathelicidin antimicrobial peptide (CAMP), mRNA
CAMP	635118496	XM_007984093.1	PREDICTED: Chlorocebus sabaeus cathelicidin antimicrobial peptide (CAMP), transcript variant X1, mRNA
CAMP	544414054	XM_005547003.1	PREDICTED: Macaca fascicularis cathelicidin antimicrobial peptide (CAMP), mRNA
CAMP	441610505	XM_003257003.2	PREDICTED: Nomascus leucogenys cathelicidin antimicrobial peptide (CAMP), mRNA
CAMP	426340384	XM_004034062.1	PREDICTED: Gorilla gorilla gorilla cathelicidin antimicrobial peptide, transcript variant 1 (CAMP), mRNA
CAMP	395856360	XM_003800549.1	PREDICTED: Otolemur garnettii cathelicidin antimicrobial peptide (CAMP), mRNA
